# Supplementary material for: Plasma membrane H+-ATPase regulation is required for auxin gradient formation preceding phototropic growth
Source: Mol Syst Biol. 2014 Sep 26;10(9):751. doi: 10.15252/msb.20145247 (PMC4299663; doi:10.15252/msb.20145247)
Supplement: Supplementary file 2 — Supplementary Code [file msb0010-0751-SD2.zip]

Archive with 245 entries (243 files):
- code/
- code/README.txt
- code/topologies/
- code/topologies/small_small-derby2a-symmetric-topologyData.mat
- code/topologies/invertedRealistic-uniform-400nm-symmetric-adjacencyMatrix.txt
- code/topologies/small_small-derby2a-symmetric-crossectionDisplay.mat
- code/topologies/small_small-uniform-800nm-symmetric-crossectionDisplay.mat
- code/topologies/derby2c-realistic-membraneLengths.txt
- code/topologies/uniform-100nm-realistic-membraneLengths.txt
- code/topologies/derby2c-realistic-adjacencyMatrix.txt
- code/topologies/big_big-derby2b-symmetric-adjacencyMatrix.txt
- code/topologies/big_big-uniform-800nm-symmetric-crossectionDisplay.mat
- code/topologies/derby2a-realistic-topologyData.mat
- code/topologies/big_big-uniform-100nm-symmetric-apoplastAreas.txt
- code/topologies/derby2a-realistic-apoplastCenterDistanceMatrix.txt
- code/topologies/small_small-derby2b-symmetric-crossSectionStats.mat
- code/topologies/big_big-uniform-100nm-symmetric-topologyData.mat
- code/topologies/invertedRealistic-uniform-400nm-symmetric-apoplastCenterDistanceMatrix.txt
- code/topologies/invertedRealistic-uniform-800nm-symmetric-crossSectionStats.mat
- code/topologies/invertedRealistic-derby2a-symmetric-membraneLengths.txt
- code/topologies/realistic-uniform-100nm-symmetric-cellAreas.txt
- code/topologies/invertedRealistic-derby2a-symmetric-apoplastCenterDistanceMatrix.txt
- code/topologies/realistic-derby2c-symmetric-topologyData.mat
- code/topologies/big_big-uniform-400nm-symmetric-apoplastAreas.txt
- code/topologies/big_big-derby2c-symmetric-cellAreas.txt
- code/topologies/realistic-derby2a-symmetric-crossectionDisplay.mat
- code/topologies/invertedRealistic-derby2c-symmetric-crossSectionStats.mat
- code/topologies/invertedRealistic-derby2a-symmetric-crossectionDisplay.mat
- code/topologies/uniform-400nm-realistic-membraneLengths.txt
- code/topologies/small_small-uniform-100nm-symmetric-crossectionDisplay.mat
- code/topologies/invertedRealistic-uniform-800nm-symmetric-topologyData.mat
- code/topologies/uniform-400nm-realistic-apoplastCenterDistanceMatrix.txt
- code/topologies/realistic-derby2b-symmetric-apoplastAreas.txt
- code/topologies/small_small-uniform-100nm-symmetric-topologyData.mat
- code/topologies/small_small-uniform-400nm-symmetric-apoplastAreas.txt
- code/topologies/invertedRealistic-derby2b-symmetric-apoplastCenterDistanceMatrix.txt
- code/topologies/invertedRealistic-derby2b-symmetric-cellAreas.txt
- code/topologies/invertedRealistic-derby2b-symmetric-crossectionDisplay.mat
- code/topologies/realistic-derby2c-symmetric-apoplastCenterDistanceMatrix.txt
- code/topologies/small_small-derby2b-symmetric-membraneLengths.txt
- code/topologies/realistic-uniform-400nm-symmetric-adjacencyMatrix.txt
- code/topologies/realistic-uniform-400nm-symmetric-crossSectionStats.mat
- code/topologies/small_small-uniform-400nm-symmetric-topologyData.mat
- code/topologies/small_small-derby2a-symmetric-crossSectionStats.mat
- code/topologies/uniform-800nm-realistic-adjacencyMatrix.txt
- code/topologies/big_big-derby2b-symmetric-crossectionDisplay.mat
- code/topologies/realistic-uniform-800nm-symmetric-apoplastAreas.txt
- code/topologies/uniform-100nm-realistic-cellAreas.txt
- code/topologies/invertedRealistic-uniform-800nm-symmetric-adjacencyMatrix.txt
- code/topologies/uniform-400nm-realistic-adjacencyMatrix.txt
- code/topologies/derby2a-realistic-apoplastAreas.txt
- code/topologies/small_small-derby2a-symmetric-apoplastAreas.txt
- code/topologies/big_big-uniform-400nm-symmetric-topologyData.mat
- code/topologies/realistic-derby2b-symmetric-membraneLengths.txt
- code/topologies/derby2b-realistic-adjacencyMatrix.txt
- code/topologies/big_big-derby2b-symmetric-crossSectionStats.mat
- code/topologies/small_small-derby2b-symmetric-apoplastCenterDistanceMatrix.txt
- code/topologies/realistic-uniform-400nm-symmetric-apoplastAreas.txt
- code/topologies/invertedRealistic-uniform-100nm-symmetric-membraneLengths.txt
- code/topologies/big_big-derby2a-symmetric-crossSectionStats.mat
- code/topologies/small_small-uniform-400nm-symmetric-cellAreas.txt
- code/topologies/invertedRealistic-uniform-800nm-symmetric-apoplastCenterDistanceMatrix.txt
- code/topologies/invertedRealistic-uniform-400nm-symmetric-cellAreas.txt
- code/topologies/invertedRealistic-derby2a-symmetric-cellAreas.txt
- code/topologies/big_big-derby2c-symmetric-topologyData.mat
- code/topologies/derby2b-realistic-apoplastAreas.txt
- code/topologies/big_big-uniform-400nm-symmetric-apoplastCenterDistanceMatrix.txt
- code/topologies/invertedRealistic-derby2c-symmetric-adjacencyMatrix.txt
- code/topologies/small_small-derby2c-symmetric-crossSectionStats.mat
- code/topologies/small_small-uniform-100nm-symmetric-membraneLengths.txt
- code/topologies/small_small-uniform-100nm-symmetric-apoplastCenterDistanceMatrix.txt
- code/topologies/realistic-derby2b-symmetric-apoplastCenterDistanceMatrix.txt
- code/topologies/derby2c-realistic-crossSectionStats.mat
- code/topologies/realistic-uniform-400nm-symmetric-membraneLengths.txt
- code/topologies/derby2b-realistic-crossectionDisplay.mat
- code/topologies/big_big-derby2c-symmetric-apoplastCenterDistanceMatrix.txt
- code/topologies/uniform-800nm-realistic-membraneLengths.txt
- code/topologies/derby2a-realistic-membraneLengths.txt
- code/topologies/derby2b-realistic-apoplastCenterDistanceMatrix.txt
- code/topologies/big_big-derby2c-symmetric-membraneLengths.txt
- code/topologies/derby2b-realistic-membraneLengths.txt
- code/topologies/big_big-uniform-800nm-symmetric-apoplastAreas.txt
- code/topologies/small_small-uniform-800nm-symmetric-adjacencyMatrix.txt
- code/topologies/realistic-uniform-800nm-symmetric-adjacencyMatrix.txt
- code/topologies/small_small-derby2c-symmetric-cellAreas.txt
- code/topologies/big_big-derby2b-symmetric-topologyData.mat
- code/topologies/realistic-derby2b-symmetric-topologyData.mat
- code/topologies/realistic-uniform-100nm-symmetric-membraneLengths.txt
- code/topologies/.DS_Store
- code/topologies/realistic-uniform-100nm-symmetric-apoplastCenterDistanceMatrix.txt
- code/topologies/invertedRealistic-derby2c-symmetric-apoplastAreas.txt
- code/topologies/derby2a-realistic-adjacencyMatrix.txt
- code/topologies/invertedRealistic-uniform-100nm-symmetric-apoplastAreas.txt
- code/topologies/realistic-derby2c-symmetric-adjacencyMatrix.txt
- code/topologies/small_small-derby2b-symmetric-topologyData.mat
- code/topologies/realistic-uniform-400nm-symmetric-topologyData.mat
- code/topologies/realistic-uniform-800nm-symmetric-cellAreas.txt
- code/topologies/big_big-derby2a-symmetric-cellAreas.txt
- code/topologies/realistic-derby2c-symmetric-crossectionDisplay.mat
- code/topologies/small_small-uniform-800nm-symmetric-topologyData.mat
- code/topologies/invertedRealistic-derby2b-symmetric-crossSectionStats.mat
- code/topologies/uniform-800nm-realistic-crossectionDisplay.mat
- code/topologies/invertedRealistic-uniform-100nm-symmetric-adjacencyMatrix.txt
- code/topologies/small_small-derby2a-symmetric-adjacencyMatrix.txt
- code/topologies/big_big-derby2c-symmetric-apoplastAreas.txt
- code/topologies/uniform-800nm-realistic-apoplastAreas.txt
- code/topologies/realistic-uniform-100nm-symmetric-crossectionDisplay.mat
- code/topologies/invertedRealistic-uniform-400nm-symmetric-crossectionDisplay.mat
- code/topologies/small_small-uniform-800nm-symmetric-apoplastCenterDistanceMatrix.txt
- code/topologies/small_small-uniform-100nm-symmetric-apoplastAreas.txt
- code/topologies/small_small-uniform-800nm-symmetric-crossSectionStats.mat
- code/topologies/uniform-100nm-realistic-crossectionDisplay.mat
- code/topologies/small_small-derby2c-symmetric-topologyData.mat
- code/topologies/invertedRealistic-derby2c-symmetric-cellAreas.txt
- code/topologies/small_small-uniform-400nm-symmetric-crossectionDisplay.mat
- code/topologies/big_big-uniform-800nm-symmetric-membraneLengths.txt
- code/topologies/realistic-derby2c-symmetric-crossSectionStats.mat
- code/topologies/big_big-uniform-800nm-symmetric-apoplastCenterDistanceMatrix.txt
- code/topologies/realistic-uniform-400nm-symmetric-crossectionDisplay.mat
- code/topologies/realistic-derby2a-symmetric-adjacencyMatrix.txt
- code/topologies/big_big-uniform-100nm-symmetric-membraneLengths.txt
- code/topologies/realistic-uniform-100nm-symmetric-apoplastAreas.txt
- code/topologies/big_big-derby2a-symmetric-topologyData.mat
- code/topologies/uniform-800nm-realistic-cellAreas.txt
- code/topologies/invertedRealistic-derby2c-symmetric-membraneLengths.txt
- code/topologies/realistic-uniform-800nm-symmetric-crossectionDisplay.mat
- code/topologies/invertedRealistic-uniform-800nm-symmetric-cellAreas.txt
- code/topologies/uniform-800nm-realistic-crossSectionStats.mat
- code/topologies/realistic-uniform-800nm-symmetric-membraneLengths.txt
- code/topologies/small_small-uniform-400nm-symmetric-adjacencyMatrix.txt
- code/topologies/invertedRealistic-derby2c-symmetric-apoplastCenterDistanceMatrix.txt
- code/topologies/big_big-uniform-100nm-symmetric-cellAreas.txt
- code/topologies/invertedRealistic-derby2b-symmetric-membraneLengths.txt
- code/topologies/derby2c-realistic-apoplastCenterDistanceMatrix.txt
- code/topologies/big_big-derby2a-symmetric-membraneLengths.txt
- code/topologies/big_big-uniform-800nm-symmetric-cellAreas.txt
- code/topologies/small_small-derby2c-symmetric-crossectionDisplay.mat
- code/topologies/big_big-derby2a-symmetric-apoplastCenterDistanceMatrix.txt
- code/topologies/uniform-400nm-realistic-crossectionDisplay.mat
- code/topologies/big_big-uniform-800nm-symmetric-crossSectionStats.mat
- code/topologies/big_big-derby2a-symmetric-apoplastAreas.txt
- code/topologies/big_big-uniform-800nm-symmetric-adjacencyMatrix.txt
- code/topologies/invertedRealistic-derby2b-symmetric-apoplastAreas.txt
- code/topologies/invertedRealistic-uniform-400nm-symmetric-crossSectionStats.mat
- code/topologies/derby2c-realistic-topologyData.mat
- code/topologies/realistic-derby2c-symmetric-membraneLengths.txt
- code/topologies/realistic-derby2a-symmetric-membraneLengths.txt
- code/topologies/big_big-derby2a-symmetric-crossectionDisplay.mat
- code/topologies/small_small-derby2a-symmetric-apoplastCenterDistanceMatrix.txt
- code/topologies/uniform-100nm-realistic-crossSectionStats.mat
- code/topologies/invertedRealistic-uniform-100nm-symmetric-topologyData.mat
- code/topologies/derby2b-realistic-crossSectionStats.mat
- code/topologies/realistic-derby2c-symmetric-apoplastAreas.txt
- code/topologies/invertedRealistic-derby2a-symmetric-crossSectionStats.mat
- code/topologies/big_big-derby2a-symmetric-adjacencyMatrix.txt
- code/topologies/big_big-uniform-800nm-symmetric-topologyData.mat
- code/topologies/small_small-derby2a-symmetric-cellAreas.txt
- code/topologies/big_big-uniform-100nm-symmetric-crossectionDisplay.mat
- code/topologies/invertedRealistic-uniform-100nm-symmetric-cellAreas.txt
- code/topologies/invertedRealistic-derby2a-symmetric-topologyData.mat
- code/topologies/small_small-derby2b-symmetric-apoplastAreas.txt
- code/topologies/big_big-uniform-100nm-symmetric-crossSectionStats.mat
- code/topologies/uniform-400nm-realistic-crossSectionStats.mat
- code/topologies/big_big-derby2c-symmetric-crossectionDisplay.mat
- code/topologies/small_small-derby2a-symmetric-membraneLengths.txt
- code/topologies/small_small-derby2b-symmetric-adjacencyMatrix.txt
- code/topologies/small_small-uniform-100nm-symmetric-cellAreas.txt
- code/topologies/realistic-derby2a-symmetric-cellAreas.txt
- code/topologies/small_small-uniform-100nm-symmetric-adjacencyMatrix.txt
- code/topologies/realistic-uniform-100nm-symmetric-topologyData.mat
- code/topologies/realistic-derby2b-symmetric-adjacencyMatrix.txt
- code/topologies/uniform-400nm-realistic-cellAreas.txt
- code/topologies/derby2a-realistic-crossSectionStats.mat
- code/topologies/big_big-derby2b-symmetric-apoplastAreas.txt
- code/topologies/uniform-100nm-realistic-topologyData.mat
- code/topologies/big_big-uniform-400nm-symmetric-cellAreas.txt
- code/topologies/small_small-derby2b-symmetric-crossectionDisplay.mat
- code/topologies/big_big-uniform-400nm-symmetric-crossSectionStats.mat
- code/topologies/big_big-derby2c-symmetric-adjacencyMatrix.txt
- code/topologies/realistic-derby2a-symmetric-crossSectionStats.mat
- code/topologies/small_small-uniform-100nm-symmetric-crossSectionStats.mat
- code/topologies/uniform-400nm-realistic-topologyData.mat
- code/topologies/small_small-derby2c-symmetric-apoplastCenterDistanceMatrix.txt
- code/topologies/realistic-uniform-100nm-symmetric-adjacencyMatrix.txt
- code/topologies/invertedRealistic-derby2c-symmetric-topologyData.mat
- code/topologies/realistic-uniform-800nm-symmetric-topologyData.mat
- code/topologies/big_big-uniform-400nm-symmetric-adjacencyMatrix.txt
- code/topologies/invertedRealistic-uniform-100nm-symmetric-crossectionDisplay.mat
- code/topologies/big_big-uniform-100nm-symmetric-apoplastCenterDistanceMatrix.txt
- code/topologies/invertedRealistic-uniform-400nm-symmetric-apoplastAreas.txt
- code/topologies/derby2c-realistic-cellAreas.txt
- code/topologies/big_big-uniform-400nm-symmetric-crossectionDisplay.mat
- code/topologies/derby2a-realistic-cellAreas.txt
- code/topologies/realistic-derby2a-symmetric-apoplastCenterDistanceMatrix.txt
- code/topologies/realistic-uniform-800nm-symmetric-apoplastCenterDistanceMatrix.txt
- code/topologies/realistic-derby2b-symmetric-crossSectionStats.mat
- code/topologies/uniform-800nm-realistic-apoplastCenterDistanceMatrix.txt
- code/topologies/small_small-uniform-800nm-symmetric-apoplastAreas.txt
- code/topologies/small_small-uniform-400nm-symmetric-membraneLengths.txt
- code/topologies/uniform-100nm-realistic-adjacencyMatrix.txt
- code/topologies/derby2b-realistic-cellAreas.txt
- code/topologies/invertedRealistic-derby2c-symmetric-crossectionDisplay.mat
- code/topologies/invertedRealistic-uniform-800nm-symmetric-apoplastAreas.txt
- code/topologies/big_big-uniform-100nm-symmetric-adjacencyMatrix.txt
- code/topologies/small_small-derby2c-symmetric-apoplastAreas.txt
- code/topologies/small_small-derby2c-symmetric-membraneLengths.txt
- code/topologies/realistic-derby2a-symmetric-apoplastAreas.txt
- code/topologies/realistic-uniform-100nm-symmetric-crossSectionStats.mat
- code/topologies/invertedRealistic-derby2a-symmetric-adjacencyMatrix.txt
- code/topologies/realistic-derby2b-symmetric-cellAreas.txt
- code/topologies/big_big-derby2b-symmetric-apoplastCenterDistanceMatrix.txt
- code/topologies/small_small-uniform-800nm-symmetric-membraneLengths.txt
- code/topologies/big_big-derby2b-symmetric-membraneLengths.txt
- code/topologies/realistic-uniform-800nm-symmetric-crossSectionStats.mat
- code/topologies/small_small-uniform-400nm-symmetric-apoplastCenterDistanceMatrix.txt
- code/topologies/uniform-100nm-realistic-apoplastCenterDistanceMatrix.txt
- code/topologies/realistic-derby2c-symmetric-cellAreas.txt
- code/topologies/derby2a-realistic-crossectionDisplay.mat
- code/topologies/invertedRealistic-uniform-100nm-symmetric-apoplastCenterDistanceMatrix.txt
- code/topologies/invertedRealistic-derby2b-symmetric-adjacencyMatrix.txt
- code/topologies/realistic-derby2b-symmetric-crossectionDisplay.mat
- code/topologies/uniform-800nm-realistic-topologyData.mat
- code/topologies/uniform-100nm-realistic-apoplastAreas.txt
- code/topologies/derby2b-realistic-topologyData.mat
- code/topologies/realistic-uniform-400nm-symmetric-cellAreas.txt
- code/topologies/invertedRealistic-derby2a-symmetric-apoplastAreas.txt
- code/topologies/small_small-derby2c-symmetric-adjacencyMatrix.txt
- code/topologies/invertedRealistic-uniform-400nm-symmetric-topologyData.mat
- code/topologies/invertedRealistic-uniform-400nm-symmetric-membraneLengths.txt
- code/topologies/invertedRealistic-uniform-100nm-symmetric-crossSectionStats.mat
- code/topologies/realistic-derby2a-symmetric-topologyData.mat
- code/topologies/realistic-uniform-400nm-symmetric-apoplastCenterDistanceMatrix.txt
- code/topologies/derby2c-realistic-apoplastAreas.txt
- code/topologies/derby2c-realistic-crossectionDisplay.mat
- code/topologies/invertedRealistic-uniform-800nm-symmetric-crossectionDisplay.mat
- code/topologies/small_small-derby2b-symmetric-cellAreas.txt
- code/topologies/uniform-400nm-realistic-apoplastAreas.txt
- code/topologies/invertedRealistic-derby2b-symmetric-topologyData.mat
- code/topologies/small_small-uniform-400nm-symmetric-crossSectionStats.mat
- code/topologies/invertedRealistic-uniform-800nm-symmetric-membraneLengths.txt
- code/topologies/big_big-derby2c-symmetric-crossSectionStats.mat
- code/topologies/small_small-uniform-800nm-symmetric-cellAreas.txt
- code/topologies/big_big-uniform-400nm-symmetric-membraneLengths.txt
- code/topologies/big_big-derby2b-symmetric-cellAreas.txt
- code/crossSectionSimulatorVacuoleParamScreenTwosidedpHChange.m
