# Supplementary material for: Plasma membrane H+-ATPase regulation is required for auxin gradient formation preceding phototropic growth
Source: Mol Syst Biol. 2014 Sep 26;10(9):751. doi: 10.15252/msb.20145247 (PMC4299663; doi:10.15252/msb.20145247)
Supplement: Supplementary file 2 — Supplementary Code [file msb0010-0751-SD2.zip › code/README.txt]

The scripts are developed and tested for MATLAB R2012b. The main script is called crossSectionSimulatorVacuoleParamScreenTwosidedpHChange.

Input parameters:
scenariopH - values 0, 1, 4 are implemented
	0 - no pH change (for equilibration)
	1 - reduce apoplastic pH in neighboring EPIDERMAL cells
	4 - increase apoplastic pH in neighboring EPIDERMAL cells and decrease on opposite side
scenarioPinExpression - values 0, 1, 2 are implemented
	0 - normal expression
	1 - knock out
	2 - residual expression
scenarioPinDynamics - values 0, 1, 2, 3 are implemented
	0 - only equilibration run
	1 - base scenario: overall increase
	2 - endodermal unilateral reduction towards cortex; no overall increase
	3 - endodermal unilateral reduction towards cortex
topology - list of topologies combining cells and apoplast, e.g. ‘r2a’ for a realistic cross section with apoplast thickness distribution as reported by Derbyshire et al. as scenario IIa
	cells:
	r - realistic 
	sr - symmetric realisic (small endo, big cortex, small epi)
	sir - symmetric inverted realistic 
	sss - symmetric all small
	sbb - symmetric all big
	cellwalls:
	2a - derbyshire 2a scenario
	2b - derbyshire 2b scenario
	2c - derbyshire 2c scenario
	100 - homogeneous 100nm
	400 - homogeneous 400nm
	800 - homogeneous 1800nm
correctForVacuoleVolume - values true and false are implemented
	true - consider vacuoles calculating cellular auxin concentrations
	false - neglect vacuoles calculating cellular auxin concentrations
plotResult - values true and false are implemented
interactive - values true and false are implemented
pgpCap - PGP capacity parameter
pgpK - PGP dissociation constant
pinCap - PIN capacity parametr
pinK - PIN dissociation constant
diffRate - auxin diffusion rate in apoplast
perm - auxin permeability of membranes (passive flux)

Return parameters:
T - time stepping for the main integration process.
cellularAuxinConcentrations - Cellular auxin concentrations for all time steps and all cells.
apoplasticAuxinConcentrations - Apoplast compartment auxin concentrations for all time steps and all cells.
T_equi  - time stepping for the initial equilibration integration process.
cellularAuxinConcentrationsEqui - Cellular auxin concentrations for all time steps of the equilibration integration run and all cells.
apoplasticAuxinConcentrationsEqui - Apoplast compartment auxin concentrations for all time steps of the equilibration integration run and all cells.

Example usage:
[T, cellularAuxinConcentrations, apoplasticAuxinConcentrations, T_equi, cellularAuxinConcentrationsEqui, apoplasticAuxinConcentrationsEqui] = crossSectionSimulatorVacuoleParamScreenTwosidedpHChange(1, 0, 1, true, ‘r2a’, true, true, false, 4.7, 30, 4.7, 30, 66.33, 0.56);

Topology data is stored in the subdirectory topologies.
