# Supplementary material for: Plasma membrane H+-ATPase regulation is required for auxin gradient formation preceding phototropic growth
Source: Mol Syst Biol. 2014 Sep 26;10(9):751. doi: 10.15252/msb.20145247 (PMC4299663; doi:10.15252/msb.20145247)
Supplement: Supplementary file 2 — Supplementary Code [file msb0010-0751-SD2.zip › code/topologies/big_big-uniform-400nm-symmetric-apoplastAreas.txt]

14.325
14.325
14.325
14.325
14.325
14.325
13.6
13.6
13.6
13.6
13.6
13.6
13.6
13.6
13.6
13.6
13.6
13.6
13.262
13.262
13.262
13.262
13.262
13.262
13.262
13.262
13.262
13.262
13.262
13.262
13.262
13.6
13.6
13.6
13.6
13.6
13.6
13.6
13.6
13.6
13.6
13.6
13.6
13.6
13.6
13.6
13.6
13.6
13.6
13.6
13.6
13.625
13.625
13.625
13.625
13.625
13.625
13.625
13.625
13.625
13.625
13.625
13.625
13.625
13.625
13.625
13.625
13.625
13.625
13.625
13.6
13.6
13.6
13.6
13.6
13.6
13.6
13.6
13.6
13.6
13.6
13.6
13.6
13.6
13.6
13.6
13.6
13.6
13.6
13.6
13.6
13.6
13.6
13.6
13.6
13.6
13.6
13.6
13.813
13.813
13.813
13.813
13.813
13.813
13.813
13.813
13.813
13.813
13.813
13.813
13.813
13.813
13.813
13.813
13.813
13.813
13.813
13.813
13.813
13.813
13.813
13.813
13.813
13.6
13.6
13.6
13.6
13.6
13.6
13.6
13.6
13.6
13.6
13.6
13.6
13.6
13.6
13.6
13.6
13.6
13.6
13.6
13.6
13.6
13.6
13.6
13.6
13.6
13.6
13.6
13.6
13.6
13.6
13.6
13.6
13.6
13.6
13.6
13.6
13.493
13.493
13.493
13.493
13.493
13.493
13.493
13.493
13.493
13.493
13.493
13.493
13.493
13.493
13.493
13.493
13.493
13.493
13.493
13.493
13.493
13.493
13.493
13.493
13.493
13.493
13.493
13.493
13.493
13.493
13.493
13.493
