# Supplementary material for: Plasma membrane H+-ATPase regulation is required for auxin gradient formation preceding phototropic growth
Source: Mol Syst Biol. 2014 Sep 26;10(9):751. doi: 10.15252/msb.20145247 (PMC4299663; doi:10.15252/msb.20145247)
Supplement: Supplementary file 2 — Supplementary Code [file msb0010-0751-SD2.zip › code/topologies/realistic-uniform-800nm-symmetric-apoplastAreas.txt]

9.2488
9.2488
9.2488
9.2488
9.2488
9.2488
9.2488
9.2488
9.2488
9.2488
9.6
9.6
9.6
9.6
9.6
9.6
9.6
9.6
9.6
9.6
9.6
9.6
9.6
9.6
9.6
9.8017
9.8017
9.8017
9.8017
9.8017
9.8017
9.8017
9.8017
9.8017
9.8017
9.8017
9.8017
9.8017
9.8017
9.8017
9.8017
9.0667
9.0667
9.0667
9.0667
9.0667
9.0667
9.0667
9.0667
9.0667
9.0667
9.0667
9.0667
9.0667
9.0667
9.0667
9.0667
9.0667
9.0667
9.0667
9.0667
9.0667
9.0667
9.0667
9.0667
9.0667
9.0667
9.0667
9.0667
9.0667
9.0667
9.0667
9.0667
9.0667
9.4786
9.4786
9.4786
9.4786
9.4786
9.4786
9.4786
9.4786
9.4786
9.4786
9.4786
9.4786
9.4786
9.4786
9.4786
9.4786
9.4786
9.4786
9.4786
9.4786
9.4786
9.4786
9.4786
9.4786
9.4786
9.4786
9.4786
9.4786
9.4786
9.4786
9.4786
9.4786
9.4786
9.4786
9.4786
9.0667
9.0667
9.0667
9.0667
9.0667
9.0667
9.0667
9.0667
9.0667
9.0667
9.0667
9.0667
9.0667
9.0667
9.0667
9.0667
9.0667
9.0667
9.0667
9.0667
9.0667
9.0667
9.0667
9.0667
9.0667
9.0667
9.0667
9.0667
9.0667
9.0667
9.0667
9.0667
9.0667
9.0667
9.0667
9.0667
9.0667
9.0667
9.0667
9.0667
9.0667
9.0667
9.0667
9.0667
9.0667
9.0667
9.0667
9.0667
9.0667
9.0667
9.0667
9.0667
9.0667
9.0667
9.0667
9.0667
9.0667
9.5599
9.5599
9.5599
9.5599
9.5599
9.5599
9.5599
9.5599
9.5599
9.5599
9.5599
9.5599
9.5599
9.5599
9.5599
9.5599
9.5599
9.5599
9.5599
9.5599
9.5599
9.5599
9.5599
9.5599
9.5599
9.5599
9.5599
9.5599
9.5599
9.5599
9.5599
9.5599
9.5599
9.5599
9.5599
9.5599
9.5599
9.5599
9.5599
9.5599
9.5599
9.5599
9.5599
9.5599
9.5599
9.5599
9.5599
9.5599
9.5599
9.5599
9.5599
9.5599
9.5599
9.6
9.6
9.6
9.6
9.6
9.6
9.6
9.6
9.6
9.6
9.6
9.6
9.6
9.6
9.6
9.6
9.6
9.6
9.6
9.6
9.6
9.6
9.6
9.6
9.6
9.6
9.6
9.6
9.6
9.6
9.6
9.6
9.6
9.6
9.6
9.6
9.6
9.6
9.6
9.6
9.6
9.6
9.6
9.6
9.6
9.6
9.6
9.6
9.6
9.6
9.6
9.6
9.6
9.6
9.6
9.6
9.6
9.6
9.6
9.6
9.6
9.6
9.6
9.6
9.6
9.6
9.6782
9.6782
9.6782
9.6782
9.6782
9.6782
9.6782
9.6782
9.6782
9.6782
9.6782
9.6782
9.6782
9.6782
9.6782
9.6782
9.6782
9.6782
9.6782
9.6782
9.6782
9.6782
9.6782
9.6782
9.6782
9.6782
9.6782
9.6782
9.6782
9.6782
9.6782
9.6782
9.6782
9.6782
9.6782
9.6782
9.6782
9.6782
9.6782
9.6782
9.6782
9.6782
9.6782
9.6782
9.6782
9.6782
9.6782
9.6782
9.6782
9.6782
9.6782
9.6782
9.6782
9.6782
9.6782
9.6782
9.6782
9.6782
9.6782
