# Supplementary material for: Plasma membrane H+-ATPase regulation is required for auxin gradient formation preceding phototropic growth
Source: Mol Syst Biol. 2014 Sep 26;10(9):751. doi: 10.15252/msb.20145247 (PMC4299663; doi:10.15252/msb.20145247)
Supplement: Supplementary file 2 — Supplementary Code [file msb0010-0751-SD2.zip › code/topologies/derby2a-realistic-apoplastAreas.txt]

2.1775
1.9446
2.3944
2.0223
2.254
2.7753
1.6006
1.6085
1.5765
1.7272
2.3043
1.9506
1.4264
1.5697
2.0738
0.95932
1.857
2.1509
1.5365
1.951
2.9117
1.3349
2.3585
2.0655
1.0533
1.9367
3.1308
1.0976
2.5598
2.2384
2.754
2.1141
0.86327
1.9977
1.6735
3.4498
4.6639
4.9673
5.7273
5.3485
4.6674
5.2086
4.7217
3.721
5.0916
5.7137
4.4061
4.1607
3.4562
7.1365
2.9624
5.0898
6.9523
5.3921
3.1571
4.2959
5.0368
4.4378
4.4578
5.2346
5.7341
6.2499
4.7542
5.9141
7.1501
6.8552
4.744
5.0729
5.9318
5.9377
4.6689
3.6693
4.2358
4.9382
4.7207
4.9634
4.8711
5.2186
6.063
3.6862
3.8344
5.6002
3.4958
5.4014
4.3288
6.8772
4.9661
6.7678
5.2518
4.5424
5.1069
3.4143
5.7029
5.4368
4.101
6.008
6.2392
4.2543
4.1176
4.6903
5.3525
5.4774
6.5123
4.133
3.3848
6.0569
5.1744
5.0752
5.1842
5.0808
4.5032
5.4915
6.412
4.9924
4.1778
3.7876
5.0401
6.8607
2.7767
5.699
4.9458
3.5221
4.6033
4.8929
4.2764
5.7138
13.384
14.235
18.197
10.247
18.553
31.344
6.9857
12.974
29.395
13.312
35.05
17.045
11.155
30.067
18.028
15.096
25.183
17.501
9.797
18.538
14.421
8.9263
20.102
25.314
15.064
13.99
26.842
16.28
48.861
13.095
32.345
18.812
24.368
25.849
11.857
40.491
8.7651
15.7
31.006
8.3347
23.371
19.455
19.769
10.364
29.023
15.377
9.0059
23.951
20.062
15.083
14.459
23.965
15.635
21.678
21.726
17.651
29.948
19.836
18.83
26.468
14.372
24.422
22.074
12.151
27.313
11.002
26.048
25.071
12.221
38.774
11.501
28.786
20.693
21.406
22.417
16.321
20.488
22.611
12.801
36.106
13.645
18.975
17.459
11.598
42.24
15.644
26.957
16.643
40.405
17.06
9.1242
27.765
14.479
16.685
23.662
31.394
18.306
