# Supplementary material for: Plasma membrane H+-ATPase regulation is required for auxin gradient formation preceding phototropic growth
Source: Mol Syst Biol. 2014 Sep 26;10(9):751. doi: 10.15252/msb.20145247 (PMC4299663; doi:10.15252/msb.20145247)
Supplement: Supplementary file 2 — Supplementary Code [file msb0010-0751-SD2.zip › code/topologies/invertedRealistic-uniform-400nm-symmetric-cellAreas.txt]

1016.8
931.7
931.7
931.7
931.7
931.7
931.7
931.7
931.7
111.87
111.87
111.87
111.87
111.87
111.87
111.87
111.87
111.87
111.87
111.87
111.87
111.87
111.87
111.87
111.87
111.87
111.87
111.87
111.87
111.87
111.87
111.87
111.87
111.87
111.87
111.87
111.87
111.87
111.87
111.87
111.87
111.87
111.87
111.87
111.87
111.87
111.87
111.9
111.9
111.9
111.9
111.9
111.9
111.9
111.9
111.9
111.9
111.9
111.9
111.9
111.9
111.9
111.9
111.9
111.9
111.9
111.9
111.9
111.9
111.9
111.9
111.9
111.9
111.9
111.9
111.9
111.9
111.9
111.9
111.9
111.9
111.9
111.9
111.9
111.9
111.9
111.9
111.9
111.9
111.9
111.9
111.9
111.9
905
905
905
905
905
905
905
905
905
905
905
905
905
905
905
905
905
905
905
905
905
905
