# Supplementary material for: Plasma membrane H+-ATPase regulation is required for auxin gradient formation preceding phototropic growth
Source: Mol Syst Biol. 2014 Sep 26;10(9):751. doi: 10.15252/msb.20145247 (PMC4299663; doi:10.15252/msb.20145247)
Supplement: Supplementary file 2 — Supplementary Code [file msb0010-0751-SD2.zip › code/topologies/big_big-uniform-800nm-symmetric-apoplastAreas.txt]

28.818
28.818
28.818
28.818
28.818
28.818
27.2
27.2
27.2
27.2
27.2
27.2
27.2
27.2
27.2
27.2
27.2
27.2
26.757
26.757
26.757
26.757
26.757
26.757
26.757
26.757
26.757
26.757
26.757
26.757
26.757
27.2
27.2
27.2
27.2
27.2
27.2
27.2
27.2
27.2
27.2
27.2
27.2
27.2
27.2
27.2
27.2
27.2
27.2
27.2
27.2
27.514
27.514
27.514
27.514
27.514
27.514
27.514
27.514
27.514
27.514
27.514
27.514
27.514
27.514
27.514
27.514
27.514
27.514
27.514
27.2
27.2
27.2
27.2
27.2
27.2
27.2
27.2
27.2
27.2
27.2
27.2
27.2
27.2
27.2
27.2
27.2
27.2
27.2
27.2
27.2
27.2
27.2
27.2
27.2
27.2
27.2
27.2
26.834
26.834
26.834
26.834
26.834
26.834
26.834
26.834
26.834
26.834
26.834
26.834
26.834
26.834
26.834
26.834
26.834
26.834
26.834
26.834
26.834
26.834
26.834
26.834
26.834
26.834
27.2
27.2
27.2
27.2
27.2
27.2
27.2
27.2
27.2
27.2
27.2
27.2
27.2
27.2
27.2
27.2
27.2
27.2
27.2
27.2
27.2
27.2
27.2
27.2
27.2
27.2
27.2
27.2
27.2
27.2
27.2
27.2
27.2
27.2
27.2
27.2
27.269
27.269
27.269
27.269
27.269
27.269
27.269
27.269
27.269
27.269
27.269
27.269
27.269
27.269
27.269
27.269
27.269
27.269
27.269
27.269
27.269
27.269
27.269
27.269
27.269
27.269
27.269
27.269
27.269
27.269
27.269
27.269
