# Supplementary material for: Plasma membrane H+-ATPase regulation is required for auxin gradient formation preceding phototropic growth
Source: Mol Syst Biol. 2014 Sep 26;10(9):751. doi: 10.15252/msb.20145247 (PMC4299663; doi:10.15252/msb.20145247)
Supplement: Supplementary file 2 — Supplementary Code [file msb0010-0751-SD2.zip › code/topologies/invertedRealistic-derby2c-symmetric-apoplastAreas.txt]

0.62919
0.62919
0.62919
0.62919
0.62919
0.62919
0.62919
0.62919
0.62919
0.56667
0.56667
0.56667
0.56667
0.56667
0.56667
0.56667
0.56667
0.56667
0.56667
0.56667
0.56667
0.56667
0.56667
0.56667
0.56667
0.56667
0.56667
0.56667
0.56667
0.56667
0.56667
0.56667
0.56667
0.60592
0.60592
0.60592
0.60592
0.60592
0.60592
0.60592
0.60592
0.60592
0.60592
0.60592
0.60592
0.60592
0.60592
0.60592
0.60592
0.60592
0.60592
0.60592
0.60592
0.60592
0.60592
0.60592
0.60592
0.60592
0.60592
0.60592
0.9
0.9
0.9
0.9
0.9
0.9
0.9
0.9
0.9
0.9
0.9
0.9
0.9
0.9
0.9
0.9
0.9
0.9
0.9
0.9
0.9
0.9
0.9
0.9
0.9
0.9
0.9
0.9
0.9
0.9
0.9
0.9
0.9
0.9
0.9
0.9
0.9
0.9
1.1855
1.1855
1.1855
1.1855
1.1855
1.1855
1.1855
1.1855
1.1855
1.1855
1.1855
1.1855
1.1855
1.1855
1.1855
1.1855
1.1855
1.1855
1.1855
1.1855
1.1855
1.1855
1.1855
1.1855
1.1855
1.1855
1.1855
1.1855
1.1855
1.1855
1.1855
1.1855
1.1855
1.1855
0.9
0.9
0.9
0.9
0.9
0.9
0.9
0.9
0.9
0.9
0.9
0.9
0.9
0.9
0.9
0.9
0.9
0.9
0.9
0.9
0.9
0.9
0.9
0.9
0.9
0.9
0.9
0.9
0.9
0.9
0.9
0.9
0.9
0.9
0.9
0.9
0.9
0.9
0.9
0.9
0.9
0.9
0.9
0.9
0.9
0.9
0.59867
0.59867
0.59867
0.59867
0.59867
0.59867
0.59867
0.59867
0.59867
0.59867
0.59867
0.59867
0.59867
0.59867
0.59867
0.59867
0.59867
0.59867
0.59867
0.59867
0.59867
0.59867
0.59867
0.59867
0.59867
0.59867
0.59867
0.59867
0.59867
0.59867
0.59867
0.59867
0.59867
0.59867
0.59867
0.59867
0.59867
0.59867
0.59867
0.59867
3.4
3.4
3.4
3.4
3.4
3.4
3.4
3.4
3.4
3.4
3.4
3.4
3.4
3.4
3.4
3.4
3.4
3.4
3.4
3.4
3.4
3.4
3.4
3.4
3.4
3.4
3.4
3.4
3.4
3.4
3.4
3.4
3.4
3.4
3.4
3.4
3.4
3.4
3.4
3.4
3.4
3.4
3.4
3.4
3.4
3.4
3.4
3.4
3.4
3.4
3.4
3.4
3.4
3.4
3.4
3.4
3.4
3.4
3.4
3.4
3.4
3.4
3.4
3.4
3.4
3.4
6.5853
6.5853
6.5853
6.5853
6.5853
6.5853
6.5853
6.5853
6.5853
6.5853
6.5853
6.5853
6.5853
6.5853
6.5853
6.5853
6.5853
6.5853
6.5853
6.5853
6.5853
6.5853
6.5853
6.5853
6.5853
6.5853
6.5853
6.5853
6.5853
6.5853
6.5853
6.5853
6.5853
6.5853
6.5853
6.5853
6.5853
6.5853
6.5853
6.5853
6.5853
6.5853
6.5853
6.5853
6.5853
6.5853
6.5853
6.5853
6.5853
6.5853
6.5853
6.5853
6.5853
6.5853
6.5853
6.5853
6.5853
6.5853
