# Supplementary material for: Plasma membrane H+-ATPase regulation is required for auxin gradient formation preceding phototropic growth
Source: Mol Syst Biol. 2014 Sep 26;10(9):751. doi: 10.15252/msb.20145247 (PMC4299663; doi:10.15252/msb.20145247)
Supplement: Supplementary file 2 — Supplementary Code [file msb0010-0751-SD2.zip › code/topologies/realistic-uniform-800nm-symmetric-cellAreas.txt]

1017.6
115.06
115.06
115.06
115.06
115.06
115.06
115.06
115.06
115.06
115.06
115.06
115.06
115.06
115.06
115.06
916.64
916.64
916.64
916.64
916.64
916.64
916.64
916.64
916.64
916.64
916.64
910.51
910.51
910.51
910.51
910.51
910.51
910.51
910.51
910.51
910.51
910.51
910.51
910.51
910.51
910.51
910.51
910.51
910.51
910.51
112.86
112.86
112.86
112.86
112.86
112.86
112.86
112.86
112.86
112.86
112.86
112.86
112.86
112.86
112.86
112.86
112.86
112.86
112.86
112.86
112.86
112.86
112.86
112.86
112.86
112.86
112.86
112.86
112.86
112.86
112.86
112.86
112.86
112.86
112.86
112.86
112.86
112.86
112.86
112.86
112.86
112.86
112.86
112.86
112.86
112.86
112.86
112.86
112.86
112.86
112.86
112.86
112.86
112.86
112.86
112.86
112.86
112.86
112.86
112.86
112.86
112.86
112.86
112.86
112.86
112.86
