# Supplementary material for: Plasma membrane H+-ATPase regulation is required for auxin gradient formation preceding phototropic growth
Source: Mol Syst Biol. 2014 Sep 26;10(9):751. doi: 10.15252/msb.20145247 (PMC4299663; doi:10.15252/msb.20145247)
Supplement: Supplementary file 2 — Supplementary Code [file msb0010-0751-SD2.zip › code/topologies/uniform-800nm-realistic-apoplastAreas.txt]

8.5825
7.6615
9.4821
7.9735
8.8639
11.001
6.2637
6.3456
6.1931
7.6703
10.329
10.233
7.49
6.9993
10.867
4.9777
8.2456
11.295
8.0487
8.7478
15.356
6.9636
10.52
10.844
5.5323
8.6394
16.52
5.7476
11.427
11.713
12.33
11.077
4.5497
10.502
8.7951
13.728
18.562
15.798
18.145
17.005
18.496
16.52
14.996
11.811
20.236
18.171
13.97
16.511
10.963
22.655
11.755
16.21
22.068
17.149
12.489
13.596
15.983
17.613
14.146
16.631
18.232
19.882
15.104
18.782
18.947
18.162
10.765
11.501
13.456
15.731
10.59
8.2946
9.594
11.183
10.704
13.109
11.071
11.802
13.765
9.7525
8.6735
12.673
7.8949
14.313
9.7866
15.624
11.229
17.918
11.884
10.301
11.546
7.7326
15.08
12.323
9.2649
13.653
16.559
9.6477
9.3591
10.59
12.126
14.512
14.788
9.38
7.6665
13.744
11.738
13.458
11.777
11.499
10.177
12.463
17.009
11.3
9.4296
8.616
11.415
18.177
6.2737
12.929
11.242
7.9408
10.398
11.12
9.6679
12.974
7.9703
8.4016
6.8631
5.9548
7.1719
11.573
2.8525
7.8573
11.113
7.7975
12.976
6.4083
6.5441
11.29
6.9603
8.9069
9.3468
6.6032
5.72
7.1497
5.6157
4.9237
7.6966
9.6969
9.1719
5.3589
10.143
9.9448
17.914
7.9556
12.102
11.589
8.9898
9.5074
6.8704
15.01
3.5436
9.6041
11.639
4.6464
8.7308
7.2657
7.5291
5.8396
10.831
5.9015
5.1992
9.1781
7.6806
9.0945
5.566
9.0259
9.524
8.0807
8.1251
10.745
11.274
12.062
7.0799
9.7186
8.7493
9.1902
8.3299
7.3176
10.269
6.6526
9.644
9.2112
7.5804
14.579
6.8594
10.939
12.504
7.922
8.4945
9.9256
7.6111
8.4216
7.8125
13.44
8.3274
7.2062
6.6109
6.8798
15.569
9.6667
10.191
9.8823
14.972
6.5681
4.9818
10.314
5.6231
10.354
8.9494
11.823
7.1335
