# Supplementary material for: Plasma membrane H+-ATPase regulation is required for auxin gradient formation preceding phototropic growth
Source: Mol Syst Biol. 2014 Sep 26;10(9):751. doi: 10.15252/msb.20145247 (PMC4299663; doi:10.15252/msb.20145247)
Supplement: Supplementary file 2 — Supplementary Code [file msb0010-0751-SD2.zip › code/topologies/big_big-uniform-100nm-symmetric-cellAreas.txt]

3630
906.3
906.3
906.3
906.3
906.3
906.3
906.3
906.3
906.3
906.3
906.3
906.3
906.66
906.66
906.66
906.66
906.66
906.66
906.66
906.66
906.66
906.66
906.66
906.66
906.66
906.66
906.66
906.66
906.66
906.66
906.66
906.66
906.81
906.81
906.81
906.81
906.81
906.81
906.81
906.81
906.81
906.81
906.81
906.81
906.81
906.81
906.81
906.81
906.81
906.81
906.81
906.81
906.81
906.81
906.81
906.81
906.81
906.81
906.81
906.81
906.89
906.89
906.89
906.89
906.89
906.89
906.89
906.89
906.89
906.89
906.89
906.89
906.89
906.89
906.89
906.89
906.89
906.89
906.89
906.89
906.89
906.89
906.89
906.89
906.89
906.89
906.89
906.89
906.89
906.89
906.89
906.89
906.89
906.89
906.89
906.89
