# Supplementary material for: Plasma membrane H+-ATPase regulation is required for auxin gradient formation preceding phototropic growth
Source: Mol Syst Biol. 2014 Sep 26;10(9):751. doi: 10.15252/msb.20145247 (PMC4299663; doi:10.15252/msb.20145247)
Supplement: Supplementary file 2 — Supplementary Code [file msb0010-0751-SD2.zip › code/topologies/invertedRealistic-derby2b-symmetric-apoplastAreas.txt]

0.94443
0.94443
0.94443
0.94443
0.94443
0.94443
0.94443
0.94443
0.94443
1.1333
1.1333
1.1333
1.1333
1.1333
1.1333
1.1333
1.1333
1.1333
1.1333
1.1333
1.1333
1.1333
1.1333
1.1333
1.1333
1.1333
1.1333
1.1333
1.1333
1.1333
1.1333
1.1333
1.1333
1.5166
1.5166
1.5166
1.5166
1.5166
1.5166
1.5166
1.5166
1.5166
1.5166
1.5166
1.5166
1.5166
1.5166
1.5166
1.5166
1.5166
1.5166
1.5166
1.5166
1.5166
1.5166
1.5166
1.5166
1.5166
1.5166
1.5166
1.2
1.2
1.2
1.2
1.2
1.2
1.2
1.2
1.2
1.2
1.2
1.2
1.2
1.2
1.2
1.2
1.2
1.2
1.2
1.2
1.2
1.2
1.2
1.2
1.2
1.2
1.2
1.2
1.2
1.2
1.2
1.2
1.2
1.2
1.2
1.2
1.2
1.2
0.89033
0.89033
0.89033
0.89033
0.89033
0.89033
0.89033
0.89033
0.89033
0.89033
0.89033
0.89033
0.89033
0.89033
0.89033
0.89033
0.89033
0.89033
0.89033
0.89033
0.89033
0.89033
0.89033
0.89033
0.89033
0.89033
0.89033
0.89033
0.89033
0.89033
0.89033
0.89033
0.89033
0.89033
1.2
1.2
1.2
1.2
1.2
1.2
1.2
1.2
1.2
1.2
1.2
1.2
1.2
1.2
1.2
1.2
1.2
1.2
1.2
1.2
1.2
1.2
1.2
1.2
1.2
1.2
1.2
1.2
1.2
1.2
1.2
1.2
1.2
1.2
1.2
1.2
1.2
1.2
1.2
1.2
1.2
1.2
1.2
1.2
1.2
1.2
1.4989
1.4989
1.4989
1.4989
1.4989
1.4989
1.4989
1.4989
1.4989
1.4989
1.4989
1.4989
1.4989
1.4989
1.4989
1.4989
1.4989
1.4989
1.4989
1.4989
1.4989
1.4989
1.4989
1.4989
1.4989
1.4989
1.4989
1.4989
1.4989
1.4989
1.4989
1.4989
1.4989
1.4989
1.4989
1.4989
1.4989
1.4989
1.4989
1.4989
3.4
3.4
3.4
3.4
3.4
3.4
3.4
3.4
3.4
3.4
3.4
3.4
3.4
3.4
3.4
3.4
3.4
3.4
3.4
3.4
3.4
3.4
3.4
3.4
3.4
3.4
3.4
3.4
3.4
3.4
3.4
3.4
3.4
3.4
3.4
3.4
3.4
3.4
3.4
3.4
3.4
3.4
3.4
3.4
3.4
3.4
3.4
3.4
3.4
3.4
3.4
3.4
3.4
3.4
3.4
3.4
3.4
3.4
3.4
3.4
3.4
3.4
3.4
3.4
3.4
3.4
5.6931
5.6931
5.6931
5.6931
5.6931
5.6931
5.6931
5.6931
5.6931
5.6931
5.6931
5.6931
5.6931
5.6931
5.6931
5.6931
5.6931
5.6931
5.6931
5.6931
5.6931
5.6931
5.6931
5.6931
5.6931
5.6931
5.6931
5.6931
5.6931
5.6931
5.6931
5.6931
5.6931
5.6931
5.6931
5.6931
5.6931
5.6931
5.6931
5.6931
5.6931
5.6931
5.6931
5.6931
5.6931
5.6931
5.6931
5.6931
5.6931
5.6931
5.6931
5.6931
5.6931
5.6931
5.6931
5.6931
5.6931
5.6931
