# Supplementary material for: Plasma membrane H+-ATPase regulation is required for auxin gradient formation preceding phototropic growth
Source: Mol Syst Biol. 2014 Sep 26;10(9):751. doi: 10.15252/msb.20145247 (PMC4299663; doi:10.15252/msb.20145247)
Supplement: Supplementary file 2 — Supplementary Code [file msb0010-0751-SD2.zip › code/topologies/small_small-uniform-100nm-symmetric-cellAreas.txt]

452.18
112.53
112.53
112.53
112.53
112.53
112.53
112.53
112.53
112.53
112.53
112.53
112.53
112.65
112.65
112.65
112.65
112.65
112.65
112.65
112.65
112.65
112.65
112.65
112.65
112.65
112.65
112.65
112.65
112.65
112.65
112.65
112.65
112.71
112.71
112.71
112.71
112.71
112.71
112.71
112.71
112.71
112.71
112.71
112.71
112.71
112.71
112.71
112.71
112.71
112.71
112.71
112.71
112.71
112.71
112.71
112.71
112.71
112.71
112.71
112.71
112.74
112.74
112.74
112.74
112.74
112.74
112.74
112.74
112.74
112.74
112.74
112.74
112.74
112.74
112.74
112.74
112.74
112.74
112.74
112.74
112.74
112.74
112.74
112.74
112.74
112.74
112.74
112.74
112.74
112.74
112.74
112.74
112.74
112.74
112.74
112.74
