# Supplementary material for: Plasma membrane H+-ATPase regulation is required for auxin gradient formation preceding phototropic growth
Source: Mol Syst Biol. 2014 Sep 26;10(9):751. doi: 10.15252/msb.20145247 (PMC4299663; doi:10.15252/msb.20145247)
Supplement: Supplementary file 2 — Supplementary Code [file msb0010-0751-SD2.zip › code/topologies/uniform-400nm-realistic-cellAreas.txt]

608.29
206.28
149.19
204.2
216.2
206.32
269.01
131.75
204.01
231.24
1254.9
1017.6
859.01
780.33
1291.7
565.91
1151.9
1433.8
1302.8
1156.6
1141.7
536.18
1013.3
898.95
1077.9
1115.5
1888.4
1045.3
1215.5
1303.1
1102.5
165.23
229.68
108.63
378.47
196.13
336.28
130.64
146.06
165.57
350.09
161.11
384.64
232.37
212.02
278.87
267.23
146.8
166.02
323.61
159.63
425.19
226.17
128.46
379.04
123.05
99.965
246.71
423.22
169.82
165.05
287.59
124.22
246.93
327.95
211.11
108.23
