# Supplementary material for: Plasma membrane H+-ATPase regulation is required for auxin gradient formation preceding phototropic growth
Source: Mol Syst Biol. 2014 Sep 26;10(9):751. doi: 10.15252/msb.20145247 (PMC4299663; doi:10.15252/msb.20145247)
Supplement: Supplementary file 2 — Supplementary Code [file msb0010-0751-SD2.zip › code/topologies/invertedRealistic-uniform-400nm-symmetric-apoplastAreas.txt]

4.5741
4.5741
4.5741
4.5741
4.5741
4.5741
4.5741
4.5741
4.5741
4.5741
4.5333
4.5333
4.5333
4.5333
4.5333
4.5333
4.5333
4.5333
4.5333
4.5333
4.5333
4.5333
4.5333
4.5333
4.5333
4.5333
4.5333
4.5333
4.5333
4.5333
4.5333
4.5333
4.5333
4.5333
4.7214
4.7214
4.7214
4.7214
4.7214
4.7214
4.7214
4.7214
4.7214
4.7214
4.7214
4.7214
4.7214
4.7214
4.7214
4.7214
4.7214
4.7214
4.7214
4.7214
4.7214
4.7214
4.7214
4.7214
4.7214
4.7214
4.7214
4.7214
4.8
4.8
4.8
4.8
4.8
4.8
4.8
4.8
4.8
4.8
4.8
4.8
4.8
4.8
4.8
4.8
4.8
4.8
4.8
4.8
4.8
4.8
4.8
4.8
4.8
4.8
4.8
4.8
4.8
4.8
4.8
4.8
4.8
4.8
4.8
4.8
4.8
4.8
4.8048
4.8048
4.8048
4.8048
4.8048
4.8048
4.8048
4.8048
4.8048
4.8048
4.8048
4.8048
4.8048
4.8048
4.8048
4.8048
4.8048
4.8048
4.8048
4.8048
4.8048
4.8048
4.8048
4.8048
4.8048
4.8048
4.8048
4.8048
4.8048
4.8048
4.8048
4.8048
4.8048
4.8048
4.8
4.8
4.8
4.8
4.8
4.8
4.8
4.8
4.8
4.8
4.8
4.8
4.8
4.8
4.8
4.8
4.8
4.8
4.8
4.8
4.8
4.8
4.8
4.8
4.8
4.8
4.8
4.8
4.8
4.8
4.8
4.8
4.8
4.8
4.8
4.8
4.8
4.8
4.8
4.8
4.8
4.8
4.8
4.8
4.8
4.8
4.7446
4.7446
4.7446
4.7446
4.7446
4.7446
4.7446
4.7446
4.7446
4.7446
4.7446
4.7446
4.7446
4.7446
4.7446
4.7446
4.7446
4.7446
4.7446
4.7446
4.7446
4.7446
4.7446
4.7446
4.7446
4.7446
4.7446
4.7446
4.7446
4.7446
4.7446
4.7446
4.7446
4.7446
4.7446
4.7446
4.7446
4.7446
4.7446
4.7446
4.7446
4.5333
4.5333
4.5333
4.5333
4.5333
4.5333
4.5333
4.5333
4.5333
4.5333
4.5333
4.5333
4.5333
4.5333
4.5333
4.5333
4.5333
4.5333
4.5333
4.5333
4.5333
4.5333
4.5333
4.5333
4.5333
4.5333
4.5333
4.5333
4.5333
4.5333
4.5333
4.5333
4.5333
4.5333
4.5333
4.5333
4.5333
4.5333
4.5333
4.5333
4.5333
4.5333
4.5333
4.5333
4.5333
4.5333
4.5333
4.5333
4.5333
4.5333
4.5333
4.5333
4.5333
4.5333
4.5333
4.5333
4.5333
4.5333
4.5333
4.5333
4.5333
4.5333
4.5333
4.5333
4.5333
4.5333
4.7624
4.7624
4.7624
4.7624
4.7624
4.7624
4.7624
4.7624
4.7624
4.7624
4.7624
4.7624
4.7624
4.7624
4.7624
4.7624
4.7624
4.7624
4.7624
4.7624
4.7624
4.7624
4.7624
4.7624
4.7624
4.7624
4.7624
4.7624
4.7624
4.7624
4.7624
4.7624
4.7624
4.7624
4.7624
4.7624
4.7624
4.7624
4.7624
4.7624
4.7624
4.7624
4.7624
4.7624
4.7624
4.7624
4.7624
4.7624
4.7624
4.7624
4.7624
4.7624
4.7624
4.7624
4.7624
4.7624
4.7624
4.7624
4.7624
