# Supplementary material for: Plasma membrane H+-ATPase regulation is required for auxin gradient formation preceding phototropic growth
Source: Mol Syst Biol. 2014 Sep 26;10(9):751. doi: 10.15252/msb.20145247 (PMC4299663; doi:10.15252/msb.20145247)
Supplement: Supplementary file 2 — Supplementary Code [file msb0010-0751-SD2.zip › code/topologies/invertedRealistic-derby2a-symmetric-apoplastAreas.txt]

2.5272
2.5272
2.5272
2.5272
2.5272
2.5272
2.5272
2.5272
2.5272
1.9833
1.9833
1.9833
1.9833
1.9833
1.9833
1.9833
1.9833
1.9833
1.9833
1.9833
1.9833
1.9833
1.9833
1.9833
1.9833
1.9833
1.9833
1.9833
1.9833
1.9833
1.9833
1.9833
1.9833
1.8247
1.8247
1.8247
1.8247
1.8247
1.8247
1.8247
1.8247
1.8247
1.8247
1.8247
1.8247
1.8247
1.8247
1.8247
1.8247
1.8247
1.8247
1.8247
1.8247
1.8247
1.8247
1.8247
1.8247
1.8247
1.8247
1.8247
2.4
2.4
2.4
2.4
2.4
2.4
2.4
2.4
2.4
2.4
2.4
2.4
2.4
2.4
2.4
2.4
2.4
2.4
2.4
2.4
2.4
2.4
2.4
2.4
2.4
2.4
2.4
2.4
2.4
2.4
2.4
2.4
2.4
2.4
2.4
2.4
2.4
2.4
2.9787
2.9787
2.9787
2.9787
2.9787
2.9787
2.9787
2.9787
2.9787
2.9787
2.9787
2.9787
2.9787
2.9787
2.9787
2.9787
2.9787
2.9787
2.9787
2.9787
2.9787
2.9787
2.9787
2.9787
2.9787
2.9787
2.9787
2.9787
2.9787
2.9787
2.9787
2.9787
2.9787
2.9787
3.6
3.6
3.6
3.6
3.6
3.6
3.6
3.6
3.6
3.6
3.6
3.6
3.6
3.6
3.6
3.6
3.6
3.6
3.6
3.6
3.6
3.6
3.6
3.6
3.6
3.6
3.6
3.6
3.6
3.6
3.6
3.6
3.6
3.6
3.6
3.6
3.6
3.6
3.6
3.6
3.6
3.6
3.6
3.6
3.6
3.6
4.2209
4.2209
4.2209
4.2209
4.2209
4.2209
4.2209
4.2209
4.2209
4.2209
4.2209
4.2209
4.2209
4.2209
4.2209
4.2209
4.2209
4.2209
4.2209
4.2209
4.2209
4.2209
4.2209
4.2209
4.2209
4.2209
4.2209
4.2209
4.2209
4.2209
4.2209
4.2209
4.2209
4.2209
4.2209
4.2209
4.2209
4.2209
4.2209
4.2209
14.733
14.733
14.733
14.733
14.733
14.733
14.733
14.733
14.733
14.733
14.733
14.733
14.733
14.733
14.733
14.733
14.733
14.733
14.733
14.733
14.733
14.733
14.733
14.733
14.733
14.733
14.733
14.733
14.733
14.733
14.733
14.733
14.733
14.733
14.733
14.733
14.733
14.733
14.733
14.733
14.733
14.733
14.733
14.733
14.733
14.733
14.733
14.733
14.733
14.733
14.733
14.733
14.733
14.733
14.733
14.733
14.733
14.733
14.733
14.733
14.733
14.733
14.733
26.855
26.855
26.855
26.855
26.855
26.855
26.855
26.855
26.855
26.855
26.855
26.855
26.855
26.855
26.855
26.855
26.855
26.855
26.855
26.855
26.855
26.855
26.855
26.855
26.855
26.855
26.855
26.855
26.855
26.855
26.855
26.855
26.855
26.855
26.855
26.855
26.855
26.855
26.855
26.855
26.855
26.855
26.855
26.855
26.855
26.855
26.855
26.855
26.855
26.855
26.855
26.855
26.855
26.855
26.855
26.855
26.855
26.855
26.855
