# Supplementary material for: Plasma membrane H+-ATPase regulation is required for auxin gradient formation preceding phototropic growth
Source: Mol Syst Biol. 2014 Sep 26;10(9):751. doi: 10.15252/msb.20145247 (PMC4299663; doi:10.15252/msb.20145247)
Supplement: Supplementary file 2 — Supplementary Code [file msb0010-0751-SD2.zip › code/crossSectionSimulatorVacuoleParamScreenTwosidedpHChange.m]

function [T cellularAuxinConcentrations apoplasticAuxinConcentrations T_equi cellularAuxinConcentrationsEqui apoplasticAuxinConcentrationsEqui] = crossSectionSimulatorVacuoleParamScreenTwosidedpHChange(scenariopH, scenarioPinExpression, scenarioPinDynamics, alternativeLateralDirection, topology, correctForVacuoleVolume, plotResult, interactive, pgpCap, pgpK, pinCap, pinK, diffRate, perm)

% topologies 
% ['cells' 'cellwalls' 'cellwall params']
%
% cells:
% r - realistic 
% sr - symmetric realisic (small endo, big cortex, small epi)
% sir - symmetric inverted realistic 
% sss - symmetric all small
% sbb - symmetric all big
%
% cellwalls:
% 2a - derbyshire 2a scenario
% 2b - derbyshire 2b scenario
% 2c - derbyshire 2c scenario
% 100 - homogeneous 100nm
% 400 - homogeneous 400nm
% 800 - homogeneous 1800nm

% scenarios pH
% 0 - no pH change
% 1 - reduce apoplastic pH in neighboring EPIDERMAL cells
% 2 - reduce apoplastic pH in neighboring CORTICAL cells (only C2)
% 3 - reduce apoplastic pH in neighboring CORTICAL cells (C1 & C2)
% 4 - increase apoplastic pH in neighboring EPIDERMAL cells and decrease on
% other side
% 5 - increase apoplastic pH in neighboring CORTICAL cells (only C2) and
% decrease on other side
% 6 - increase apoplastic pH in neighboring CORTICAL cells (C1 % C2) and
% decrease on other side

% scenarios PIN3 expression
% 0 - normal expression
% 1 - knock out
% 2 - residual expression

% scenarios PIN3 dynamics
% base situation: weak PIN3 localization in stele, endodermis and epidermis and some residual localization in the remaining cells faces 
% 0 - only equilibration
% 1 - base scenario: overall increase
% 2 - endodermal unilateral reduction towards cortex; no overall increase (Friml scenario)
% 3 - endodermal unilateral reduction towards cortex
% 4 - cortical unilateral reduction
% 5 - cortical unilateral increase

global cytoplasmCorrectionFactor
if correctForVacuoleVolume
    cytoplasmCorrectionFactor = .1;
else
    cytoplasmCorrectionFactor = 1;
end

% Simulation Dimensions:
% micro meter
% seconds
% data taken from Kramer (2006) How Far Can a Molecule of Weak Acid Travel 
% in the Apoplast or Xylem?
% diffusion rate: 1 cm^2 h^-1 = 27 777 7/9 \mu\m^2 s^-1
% for apoplastic auxin diffusion: 0.0024 cm^2 h^-1 = 66 2/3 \mu\m^2 s^-1
% membrane permeability for protonated IAA: 0.2 cm h^-1 = 5/9 \mu\m s^-1
global diffusionRate permeability 
% diffusionRate = 66.33;
diffusionRate = diffRate;
% permeability = .56;
permeability = perm;

% (kinetic) constants used in the following
global pKa K_pin K_pgp pinCapacity pgpCapacity pgpLoading 
global apoplasticReferenceAuxinConcentrationBottom apoplasticReferenceAuxinConcentrationTop pHReference
global auxinDecayRate
pKa = 4.8;

% K_pin = 30;
K_pin = pinK;
% K_pgp = 30;
K_pgp = pgpK;
% pinCapacity = 4.7;
pinCapacity = pinCap;
% pgpCapacity = 4.7;
pgpCapacity = pgpCap;
pgpLoading = 0.5; % in [0, 1] s.u.
pHReference = 5.5;
auxinMuliplicatorStele = 2.5;

auxinDecayRate = 0.00075;
referenceChangeTop = 1.03;
referenceChangeBottom = 0.97;

residualWeakPIN = .03; % residual expression level
residualStrongPIN = .07; % residual expression level
weakPIN = .15; % weak expression level
strongPIN = .65; % strong expression level
lateralPINDecrease = .8; % reduction factor for PIN levels in lateral regions
lateralPINIncrease = 1.2; % reduction factor for PIN levels in lateral regions

% 'reportet' pH  setting
% apoBasepH = 5.5;
% apoLowerpH = 4.5;
% apoLowerpHper = 4.9;
% apoHigherpH = 6.5;
% apoHigherpHper = 6.1;
% cellularBasepH = 7.7;
% cellularLowerpH = 7.2;

% 'reportet' pH  setting, small amplitude change
apoBasepH = 5.5;
apoLowerpH = 4.9;
apoLowerpHper = 5.1;
apoHigherpH = 6.1;
apoHigherpHper = 5.9;
cellularBasepH = 7.7;
cellularLowerpH = 7.2;

% lower (maybe darkgrown) apoplastic pH
% apoBasepH = 4.8;
% apoLowerpH = 3.8;
% apoLowerpHper = 4.2;
% apoHigherpH = 5.8;
% apoHigherpHper = 5.4;
% cellularBasepH = 7.7;
% cellularLowerpH = 7.2;

% lower (maybe darkgrown) apoplastic pH, small amplitude change
% apoBasepH = 4.8;
% apoLowerpH = 4.2;
% apoLowerpHper = 4.4;
% apoHigherpH = 5.4;
% apoHigherpHper = 5.2;
% cellularBasepH = 7.7;
% cellularLowerpH = 7.2;

% Global ToDos:9
% - explore influence of pH changes only for apoplast as well as cytosol
% - explore influence of auxin degradation in cells proportional to volume
%   opposed by constant degradation (currently proportional degradation is
%   assumed)
% - adjust missing parameters like kinetic constants
% TODO: include PIN cycling in simulation
% TODO: include pH dynamics in simulation

global A_Adj A_AdjApoCell A_AdjCellApo A_AdjApo A_DistApoDivision
global apoplastAreas A_MembraneLengths cellAreas
global numCells numExtracellularCompartments 
global cellHeight 
global localizedPIN cyclingPIN

% integration time in sec
% t = 900; % 15min
% t = 1800; % 30min
% t = 7200; % 2h
t = 14400; % 4h
% t = 18000; % 5h
% t = 36000; % 10h
% t = 72000; % 20h
% t = 144000; % 40h

global pref

subfolder = './topologies/';
if strcmp(topology, 'r2a')
    pref = [subfolder 'derby2a-realistic-'];
    uniLateralEndoCells = [6 7; 4 5];
    uniLateralC1Cells = [17; 15];
    uniLateralC2Cells = [31; 28];
    uniLateralEpiCells = [32:35; 59:62];
    frimlEndo = [2 3; 9 10];
    perEndoCells = [];
    perC1Cells = [16 16; 14 16];
    perC2Cells = [19 30; 27 29];
    perEpiCells = [65:67 36:37 37; 63:65 56:58];
    perFriml = [];
    oppC1 = [13; 11];
    oppC1Per = [12; 12];
    oppC2 = [25; 22];
    oppC2Per = [24 26; 21 23];
    oppEpi = [50:52; 43:45];
    oppEpiPer = [47:49 53:55; 41:42 41:42 46:47];
    
elseif strcmp(topology, 'r2b')
    pref = [subfolder 'derby2b-realistic-'];
    uniLateralEndoCells = [6 7; 4 5];
    uniLateralC1Cells = [17; 15];
    uniLateralC2Cells = [31; 28];
    uniLateralEpiCells = [32:35; 59:62];
    frimlEndo = [2 3; 9 10];
    perEndoCells = [];
    perC1Cells = [16 16; 14 16];
    perC2Cells = [19 30; 27 29];
    perEpiCells = [65:67 36:37 37; 63:65 56:58];
    perFriml = [];
    oppC1 = [13; 11];
    oppC1Per = [12; 12];
    oppC2 = [25; 22];
    oppC2Per = [24 26; 21 23];
    oppEpi = [50:52; 43:45];
    oppEpiPer = [47:49 53:55; 41:42 46:47 46:47];
    
elseif strcmp(topology, 'r2c')
    pref = [subfolder 'derby2c-realistic-'];
    uniLateralEndoCells = [6 7; 4 5];
    uniLateralC1Cells = [17; 15];
    uniLateralC2Cells = [31; 28];
    uniLateralEpiCells = [32:35; 59:62];
    frimlEndo = [2 3; 9 10];
    perEndoCells = [];
    perC1Cells = [16 16; 14 16];
    perC2Cells = [19 30; 27 29];
    perEpiCells = [65:67 36:37 37; 63:65 56:58];
    perFriml = [];
    oppC1 = [13; 11];
    oppC1Per = [12; 12];
    oppC2 = [25; 22];
    oppC2Per = [24 26; 21 23];
    oppEpi = [50:52; 43:45];
    oppEpiPer = [47:49 53:55; 41:42 46:47 46:47];
    
elseif strcmp(topology, 'r800')
    pref = [subfolder 'uniform-800nm-realistic-'];
    uniLateralEndoCells = [6 7; 4 5];
    uniLateralC1Cells = [17; 15];
    uniLateralC2Cells = [31; 28];
    uniLateralEpiCells = [32:35; 59:62];
    frimlEndo = [2 3; 9 10];
    perEndoCells = [];
    perC1Cells = [16 16; 14 16];
    perC2Cells = [19 30; 27 29];
    perEpiCells = [65:67 36:37 37; 63:65 56:58];
    perFriml = [];
    oppC1 = [13; 11];
    oppC1Per = [12; 12];
    oppC2 = [25; 22];
    oppC2Per = [24 26; 21 23];
    oppEpi = [50:52; 43:45];
    oppEpiPer = [47:49 53:55; 41:42 46:47 46:47];
    
elseif strcmp(topology, 'r400')
    pref = [subfolder 'uniform-400nm-realistic-'];
    uniLateralEndoCells = [6 7; 4 5];
    uniLateralC1Cells = [17; 15];
    uniLateralC2Cells = [31; 28];
    uniLateralEpiCells = [32:35; 59:62];
    frimlEndo = [2 3; 9 10];
    perEndoCells = [];
    perC1Cells = [16 16; 14 16];
    perC2Cells = [19 30; 27 29];
    perEpiCells = [65:67 36:37 37; 63:65 56:58];
    perFriml = [];
    oppC1 = [13; 11];
    oppC1Per = [12; 12];
    oppC2 = [25; 22];
    oppC2Per = [24 26; 21 23];
    oppEpi = [50:52; 43:45];
    oppEpiPer = [47:49 53:55; 41:42 46:47 46:47];
    
elseif strcmp(topology, 'r100')
    pref = [subfolder 'uniform-100nm-realistic-'];
    uniLateralEndoCells = [6 7; 4 5];
    uniLateralC1Cells = [17; 15];
    uniLateralC2Cells = [31; 28];
    uniLateralEpiCells = [32:35; 59:62];
    frimlEndo = [2 3; 9 10];
    perEndoCells = [];
    perC1Cells = [16 16; 14 16];
    perC2Cells = [19 30; 27 29];
    perEpiCells = [65:67 36:37 37; 63:65 56:58];
    perFriml = [];
    oppC1 = [13; 11];
    oppC1Per = [12; 12];
    oppC2 = [25; 22];
    oppC2Per = [24 26; 21 23];
    oppEpi = [50:52; 43:45];
    oppEpiPer = [47:49 53:55; 41:42 46:47 46:47];
    
elseif strcmp(topology, 'sr2a')
    pref = [subfolder 'realistic-derby2a-symmetric-'];
    uniLateralEndoCells = [2 17; 13 14];
    uniLateralC1Cells = [18 28; 25 26];
    uniLateralC2Cells = [29 47; 42 43];
    uniLateralEpiCells = [48:51 106:108; 90:96];
    frimlEndo = [9 10; 5 6];
    perEndoCells = [15 16 3 4; 11 12 15 16];
    perC1Cells = [27 19; 24 27];
    perC2Cells = [45 46 30 31; 41 40 44 45];
    perEpiCells = [100:105 52:58;84:89 97:103];
    perFriml = [7 8 11 12; 3 4 7 8];
    oppC1 = [23; 20];
    oppC1Per = [22 24; 19 21];
    oppC2 = [38; 33];
    oppC2Per = [36 37 39 40; 31 32 34 35];
    oppEpi = [78:80; 62:64];
    oppEpiPer = [71:77 81:87; 55:61 65:71];
    
elseif strcmp(topology, 'sr2b')
    pref = [subfolder 'realistic-derby2b-symmetric-'];
    uniLateralEndoCells = [2 17; 13 14];
    uniLateralC1Cells = [18 28; 25 26];
    uniLateralC2Cells = [29 47; 42 43];
    uniLateralEpiCells = [48:52 112:114; 94:101];
    frimlEndo = [9 10; 5 6];
    perEndoCells = [15 16 3 4; 11 12 15 16];
    perC1Cells = [27 19; 24 27];
    perC2Cells = [45 46 30 31; 41 40 44 45];
    perEpiCells = [105:111 53:59; 87:93 102:108];
    perFriml = [7 8 11 12; 3 4 7 8];
    oppC1 = [23; 20];
    oppC1Per = [22 24; 19 21];
    oppC2 = [38; 33];
    oppC2Per = [36 37 39 40; 31 32 34 35];
    oppEpi = [81 81:83; 63:66];
    oppEpiPer = [74:80 84:90; 56:62 67:73];
    
elseif strcmp(topology, 'sr2c')
    pref = [subfolder 'realistic-derby2c-symmetric-'];
    uniLateralEndoCells = [2 17; 13 14];
    uniLateralC1Cells = [18 28; 25 26];
    uniLateralC2Cells = [29 47; 42 43];
    uniLateralEpiCells = [48:52 112:114; 94:101];
    frimlEndo = [9 10; 5 6];
    perEndoCells = [15 16 3 4; 11 12 15 16];
    perC1Cells = [27 19; 24 27];
    perC2Cells = [45 46 30 31; 41 40 44 45];
    perEpiCells = [105:111 53:59; 87:93 102:108];
    perFriml = [7 8 11 12; 3 4 7 8];
    oppC1 = [23; 20];
    oppC1Per = [22 24; 19 21];
    oppC2 = [38; 33];
    oppC2Per = [36 37 39 40; 31 32 34 35];
    oppEpi = [81 81:83; 63:66];
    oppEpiPer = [74:80 84:90; 56:62 67:73];
    
elseif strcmp(topology, 'sr800')
    pref = [subfolder 'realistic-uniform-800nm-symmetric-'];
    uniLateralEndoCells = [8; 4];
    uniLateralC1Cells = [21; 18];
    uniLateralC2Cells = [35; 30];
    uniLateralEpiCells = [72:75; 55:58];
    frimlEndo = [16; 11];
    perEndoCells = [6 7 9 10; 2 3 5 6];
    perC1Cells = [20 22; 17 19];
    perC2Cells = [33 34 36 37; 28 29 31 32];
    perEpiCells = [65:71 76:82; 48:54 59:65];
    perFriml = [2 3 14 15; 9 10 12 13];
    oppC1 = [27; 23];
    oppC1Per = [17 26; 22 24];
    oppC2 = [45; 39];
    oppC2Per = [28 29 43 44 46; 37 37 38 40 41];
    oppEpi = [47 107:110; 86:89 87];
    oppEpiPer = [47:54 100:106 111:112; 79:81 79:85 90:96];
    
elseif strcmp(topology, 'sr400')
    pref = [subfolder 'realistic-uniform-400nm-symmetric-'];
    uniLateralEndoCells = [4; 10];
    uniLateralC1Cells = [19; 23];
    uniLateralC2Cells = [31; 38];
    uniLateralEpiCells = [56:59; 81:84];
    frimlEndo = [12; 2];
    perEndoCells = [2 3 5 6; 8 9 11 12];
    perC1Cells = [18 20; 22 24];
    perC2Cells = [29 30 32 33; 36 37 39 40];
    perEpiCells = [49:55 60:66; 74:80 85:91];
    perFriml = [10 11 13 14; 3 4 16 17];
    oppC1 = [24; 18];
    oppC1Per = [23 25; 19 28];
    oppC2 = [40; 29];
    oppC2Per = [38 39 41 42; 30 31 46 47];
    oppEpi = [88:91; 49:52];
    oppEpiPer = [81:87 92:99; 48 48 53:59 110:115];
    
elseif strcmp(topology, 'sr100')
    pref = [subfolder 'realistic-uniform-100nm-symmetric-'];
    uniLateralEndoCells = [4; 10];
    uniLateralC1Cells = [19; 23];
    uniLateralC2Cells = [31; 38];
    uniLateralEpiCells = [56:59; 81:84];
    frimlEndo = [12; 2];
    perEndoCells = [2 3 5 6; 8 9 11 12];
    perC1Cells = [18 20; 22 24];
    perC2Cells = [29 30 32 33; 36 37 39 40];
    perEpiCells = [49:55 60:66; 74:80 85:91];
    perFriml = [10 11 13 14; 3 4 16 17];
    oppC1 = [24; 18];
    oppC1Per = [23 25; 19 28];
    oppC2 = [40; 29];
    oppC2Per = [38 39 41 42; 30 31 46 47];
    oppEpi = [89 89:92; 48:52];
    oppEpiPer = [82:88 93:99; 48 53:59 111:116];
    
elseif strcmp(topology, 'sir2a')
    pref = [subfolder 'invertedRealistic-derby2a-symmetric-'];
    uniLateralEndoCells = [4; 9];
    uniLateralC1Cells = [20:23; 43:46];
    uniLateralC2Cells = [60:63; 89:92];
    uniLateralEpiCells = [99 100; 112 113];
    frimlEndo = [8; 5];
    perEndoCells = [3 5; 2 8];
    perC1Cells = [14:19 24:28; 38:42 47 10:14];
    perC2Cells = [53:59 64:70; 82:88 93 48:53];
    perEpiCells = [96:98 101:103; 109:111 114 94 95];
    perFriml = [7 9; 4 6];
    oppC1 = [38:42; 24 24:27];
    oppC1Per = [33:37 42:47; 20:21 20:23 28:32];
    oppC2 = [82:85; 65:68];
    oppC2Per = [75:81 86:92; 60:64 69:75 74:75];
    oppEpi = [109:110; 101:102];
    oppEpiPer = [106:108 111:113; 99:100 103:105 105];
    
elseif strcmp(topology, 'sir2b')
    pref = [subfolder 'invertedRealistic-derby2b-symmetric-'];
    uniLateralEndoCells = [7; 9];
    uniLateralC1Cells = [34:36; 44:46];
    uniLateralC2Cells = [77:79; 89:91];
    uniLateralEpiCells = [107 108; 113 114];
    frimlEndo = [3; 5];
    perEndoCells = [6 8; 2 8];
    perC1Cells = [28:33 37:42; 38:43 47 10:14];
    perC2Cells = [70:76 80:86; 82:88 92:93 48:52];
    perEpiCells = [104:106 109:111; 110:112 115 94 95];
    perFriml = [2 4; 4 6];
    oppC1 = [15:17; 25:27];
    oppC1Per = [10:14 18:23; 19:24 28:32];
    oppC2 = [54:56; 66:68];
    oppC2Per = [48:53 57:63 93; 59:65 69:75];
    oppEpi = [96 97; 102 103];
    oppEpiPer = [94 95 98:100 115; 99:101 104:106];
    
elseif strcmp(topology, 'sir2c')
    pref = [subfolder 'invertedRealistic-derby2c-symmetric-'];
    uniLateralEndoCells = [7; 9];
    uniLateralC1Cells = [34:36; 44:46];
    uniLateralC2Cells = [77:79; 89:91];
    uniLateralEpiCells = [107 108; 113 114];
    frimlEndo = [3; 5];
    perEndoCells = [6 8; 2 8];
    perC1Cells = [28:33 37:42; 38:43 47 10:14];
    perC2Cells = [70:76 80:86; 82:88 92:93 48:52];
    perEpiCells = [104:106 109:111; 110:112 115 94 95];
    perFriml = [2 4; 4 6];
    oppC1 = [15:17; 25:27];
    oppC1Per = [10:14 18:23; 19:24 28:32];
    oppC2 = [54:56; 66:68];
    oppC2Per = [48:53 57:63 93; 59:65 69:75];
    oppEpi = [96 97; 102 103];
    oppEpiPer = [94 95 98:100 115; 99:101 104:106];
    
elseif strcmp(topology, 'sir800')
    pref = [subfolder 'invertedRealistic-uniform-800nm-symmetric-'];
    uniLateralEndoCells = [3; 6];
    uniLateralC1Cells = [16 17; 29 30];
    uniLateralC2Cells = [54 55; 70 71];
    uniLateralEpiCells = [94; 102];
    frimlEndo = [7; 2];
    perEndoCells = [2 4; 5 7];
    perC1Cells = [46 10:15 18:23; 23:28 31:37];
    perC2Cells = [90 47:53 56:63; 62:69 72:79];
    perEpiCells = [112 91:93 95:98; 98:101 103:106];
    perFriml = [6 8; 3 9];
    oppC1 = [34:35; 11:12];
    oppC1Per = [28:33 36:41; 10 13:18 42:46];
    oppC2 = [76 77; 48 49];
    oppC2Per = [68:75 78:84; 47 50:57 85:90];
    oppEpi = [105; 91];
    oppEpiPer = [101:104 106:109; 92:95 109:112];
    
elseif strcmp(topology, 'sir400')
    pref = [subfolder 'invertedRealistic-uniform-400nm-symmetric-'];
    uniLateralEndoCells = [2; 7];
    uniLateralC1Cells = [11 12; 35 36];
    uniLateralC2Cells = [49 50; 78 79];
    uniLateralEpiCells = [94; 108];
    frimlEndo = [6; 3];
    perEndoCells = [3 9; 6 8];
    perC1Cells = [43:47 10 13:19; 28:34 37:42];
    perC2Cells = [87:93 48 51:59; 70 70:77 80:87];
    perEpiCells = [112:115 95:98;104:107 109:112];
    perFriml = [5 7; 4 2];
    oppC1 = [30 31; 16 17];
    oppC1Per = [24:29 32:37; 10:15 18:23];
    oppC2 = [72 73; 55 56];
    oppC2Per = [64:71 74:81; 48:54 57:64 93];
    oppEpi = [105; 97];
    oppEpiPer = [101:104 106:109; 94:96 98:101 115];
    
elseif strcmp(topology, 'sir100')
    pref = [subfolder 'invertedRealistic-uniform-100nm-symmetric-'];
    uniLateralEndoCells = [2; 7];
    uniLateralC1Cells = [11 12; 35 36];
    uniLateralC2Cells = [49 50; 78 79];
    uniLateralEpiCells = [94; 108];
    frimlEndo = [6; 3];
    perEndoCells = [3 9; 6 8];
    perC1Cells = [43:47 10 13:19; 28:34 37:42];
    perC2Cells = [87:93 48 51:59; 70 70:77 80:87];
    perEpiCells = [112:115 95:98;104:107 109:112];
    perFriml = [5 7; 4 2];
    oppC1 = [30 31; 16 17];
    oppC1Per = [24:29 32:37; 10:15 18:23];
    oppC2 = [72 73; 55 56];
    oppC2Per = [64:71 74:81; 48:54 57:64 93];
    oppEpi = [105; 97];
    oppEpiPer = [101:104 106:109; 94:96 98:101 115];
    
elseif strcmp(topology, 'sss2a')
    pref = [subfolder 'small_small-derby2a-symmetric-'];
    uniLateralEndoCells = [2; 11];
    uniLateralC1Cells = [14; 29];
    uniLateralC2Cells = [34; 55];
    uniLateralEpiCells = [62; 86];
    frimlEndo = [8; 5];
    perEndoCells = [3 4 12 13; 9 10 12 13];
    perC1Cells = [15:17 31:33; 26:28 30:32];
    perC2Cells = [58:61 35:38; 51:54 56:59];
    perEpiCells = [89:93 63:67; 81:85 87:91];
    perFriml = [6 7 9 10; 3 4 6 7];
    oppC1 = [24; 19];
    oppC1Per = [21:23 25:27; 16:18 20:22];
    oppC2 = [48; 41];
    oppC2Per = [44:47 49:52; 37:40 42:45];
    oppEpi = [78; 70];
    oppEpiPer = [73:77 79:83; 65:69 71:75];
    
elseif strcmp(topology, 'sss2b')
    pref = [subfolder 'small_small-derby2b-symmetric-'];
    uniLateralEndoCells = [2; 11];
    uniLateralC1Cells = [14; 29];
    uniLateralC2Cells = [34; 55];
    uniLateralEpiCells = [62; 88];
    frimlEndo = [8; 5];
    perEndoCells = [3 4 12 13; 9 10 12 13];
    perC1Cells = [31:33 15:17; 26:28 30:32];
    perC2Cells = [58:61 35:38; 51:54 56:59];
    perEpiCells = [92:96 63:67; 83:87 89:93];
    perFriml = [6 7 9 10; 3 4 6 7];
    oppC1 = [24; 19];
    oppC1Per = [21:23 25:27; 16:18 20:22];
    oppC2 = [48; 41];
    oppC2Per = [44:47 49:52; 37:40 42:45];
    oppEpi = [79 80; 71 71];
    oppEpiPer = [74:78 81:85; 66:70 72:76];
    
elseif strcmp(topology, 'sss2c')
    pref = [subfolder 'small_small-derby2c-symmetric-'];
    uniLateralEndoCells = [2; 11];
    uniLateralC1Cells = [14; 29];
    uniLateralC2Cells = [34; 55];
    uniLateralEpiCells = [62; 88];
    frimlEndo = [8; 5];
    perEndoCells = [3 4 12 13; 9 10 12 13];
    perC1Cells = [31:33 15:17; 26:28 30:32];
    perC2Cells = [58:61 35:38; 51:54 56:59];
    perEpiCells = [92:96 63:67; 83:87 89:93];
    perFriml = [6 7 9 10; 3 4 6 7];
    oppC1 = [24; 19];
    oppC1Per = [21:23 25:27; 16:18 20:22];
    oppC2 = [48; 41];
    oppC2Per = [44:47 49:52; 37:40 42:45];
    oppEpi = [79 80; 71 71];
    oppEpiPer = [74:78 81:85; 66:70 72:76];
    
elseif strcmp(topology, 'sss800')
    pref = [subfolder 'small_small-uniform-800nm-symmetric-'];
    uniLateralEndoCells = [2; 11];
    uniLateralC1Cells = [14; 28];
    uniLateralC2Cells = [33; 53];
    uniLateralEpiCells = [60; 86];
    frimlEndo = [8; 5];
    perEndoCells = [3 4 12 13; 9 10 12 13];
    perC1Cells = [15:17 30:32; 25:27 29:31];
    perC2Cells = [34:37 56:59; 49:52 54:57];
    perEpiCells = [61:65 90:94; 81:85 87:91];
    perFriml = [6 7 9 10; 3 4 6 7];
    oppC1 = [23 24; 19 19];
    oppC1Per = [21 21 21 22 25 26; 16:18 20:22];
    oppC2 = [46 47; 40 40];
    oppC2Per = [43:45 43:44 48:50; 36:39 41:44];
    oppEpi = [77 78; 69 69];
    oppEpiPer = [73:76 73:74 79:82; 64:68 70:74];
    
elseif strcmp(topology, 'sss400')
    pref = [subfolder 'small_small-uniform-400nm-symmetric-'];
    uniLateralEndoCells = [2; 11];
    uniLateralC1Cells = [14; 29];
    uniLateralC2Cells = [34; 55];
    uniLateralEpiCells = [62; 89];
    frimlEndo = [8; 5];
    perEndoCells = [3 4 12 13; 9 10 12 13];
    perC1Cells = [31:33 15:17; 30:32 26:28];
    perC2Cells = [58:61 35:38; 56:59 51:54];
    perEpiCells = [93:97 63:67; 90:94 84:88];
    perFriml = [6 7 9 10; 3 4 6 7];
    oppC1 = [24; 19];
    oppC1Per = [21:23 25:27; 16:18 20:22];
    oppC2 = [48; 41];
    oppC2Per = [44:47 49:52; 37:40 42:45];
    oppEpi = [80; 71];
    oppEpiPer = [75:79 81:85; 66:70 72:76];
    
elseif strcmp(topology, 'sss100')
    pref = [subfolder 'small_small-uniform-100nm-symmetric-'];
    uniLateralEndoCells = [2; 11];
    uniLateralC1Cells = [14; 29];
    uniLateralC2Cells = [34; 55];
    uniLateralEpiCells = [62; 89];
    frimlEndo = [8; 5];
    perEndoCells = [3 4 12 13; 9 10 12 13];
    perC1Cells = [31:33 15:17; 30:32 26:28];
    perC2Cells = [58:61 35:38; 56:59 51:54];
    perEpiCells = [93:97 63:67; 90:94 84:88];
    perFriml = [6 7 9 10; 3 4 6 7];
    oppC1 = [24; 19];
    oppC1Per = [21:23 25:27; 16:18 20:22];
    oppC2 = [48; 41];
    oppC2Per = [44:47 49:52; 37:40 42:45];
    oppEpi = [80; 71];
    oppEpiPer = [75:79 81:85; 66:70 72:76];
    
elseif strcmp(topology, 'sbb2a')
    pref = [subfolder 'big_big-derby2a-symmetric-'];
    uniLateralEndoCells = [2; 12];
    uniLateralC1Cells = [14; 31];
    uniLateralC2Cells = [34; 58];
    uniLateralEpiCells = [62; 92];
    frimlEndo = [8; 6];
    perEndoCells = [3 4 12 13; 10 11 13 2];
    perC1Cells = [15:17 31:33; 28:30 32:33 14];
    perC2Cells = [35:38 58:61; 54:57 59:61 34];
    perEpiCells = [63:67 92:96; 87:91 93:96 62];
    perFriml = [6 7 9 10; 4 5 7 8];
    oppC1 = [24; 21];
    oppC1Per = [21:23 25:27; 18:20 22:24];
    oppC2 = [48; 44];
    oppC2Per = [44:47 49:52; 40:43 45:48];
    oppEpi = [79 80; 74 75];
    oppEpiPer = [75:78 81:84; 70:73 76:79];
    
elseif strcmp(topology, 'sbb2b')
    pref = [subfolder 'big_big-derby2b-symmetric-'];
    uniLateralEndoCells = [2; 11];
    uniLateralC1Cells = [14; 29];
    uniLateralC2Cells = [34; 55];
    uniLateralEpiCells = [62; 89];
    frimlEndo = [8; 5];
    perEndoCells = [3 4 12 13; 9 10 12 13];
    perC1Cells = [15:17 31:33; 26:28 30:32];
    perC2Cells = [35:38 58:61; 51:54 56:59];
    perEpiCells = [63:67 93:97; 84:88 90:94];
    perFriml = [6 7 9 10; 3 4 6 7];
    oppC1 = [24; 19];
    oppC1Per = [21:23 25:27; 16:18 20:22];
    oppC2 = [48; 41];
    oppC2Per = [44:47 49:52; 37:40 42:45];
    oppEpi = [80; 71];
    oppEpiPer = [75:79 81:85; 66:70 72:76];
    
elseif strcmp(topology, 'sbb2c')
    pref = [subfolder 'big_big-derby2c-symmetric-'];
    uniLateralEndoCells = [2; 11];
    uniLateralC1Cells = [14; 29];
    uniLateralC2Cells = [34; 55];
    uniLateralEpiCells = [62; 89];
    frimlEndo = [8; 5];
    perEndoCells = [3 4 12 13; 9 10 12 13];
    perC1Cells = [15:17 31:33; 26:28 30:32];
    perC2Cells = [35:38 58:61; 51:54 56:59];
    perEpiCells = [63:67 93:97; 84:88 90:94];
    perFriml = [6 7 9 10; 3 4 6 7];
    oppC1 = [24; 19];
    oppC1Per = [21:23 25:27; 16:18 20:22];
    oppC2 = [48; 41];
    oppC2Per = [44:47 49:52; 37:40 42:45];
    oppEpi = [80; 71];
    oppEpiPer = [75:79 81:85; 66:70 72:76];
    
elseif strcmp(topology, 'sbb800')
    pref = [subfolder 'big_big-uniform-800nm-symmetric-'];
    uniLateralEndoCells = [2; 11];
    uniLateralC1Cells = [14; 29];
    uniLateralC2Cells = [34; 55];
    uniLateralEpiCells = [62; 89];
    frimlEndo = [8; 5];
    perEndoCells = [3 4 12 13; 9 10 12 13];
    perC1Cells = [15:17 31:33; 26:28 30:32];
    perC2Cells = [35:38 58:61; 51:54 56:59];
    perEpiCells = [63:67 93:97; 84:88 90:94];
    perFriml = [6 7 9 10; 3 4 6 7];
    oppC1 = [24; 19];
    oppC1Per = [21:23 25:27; 16:18 20:22];
    oppC2 = [48; 41];
    oppC2Per = [44:47 49:52; 37:40 42:45];
    oppEpi = [80; 71];
    oppEpiPer = [75:79 81:85; 66:70 72:76];
    
elseif strcmp(topology, 'sbb400')
    pref = [subfolder 'big_big-uniform-400nm-symmetric-'];
    uniLateralEndoCells = [2; 11];
    uniLateralC1Cells = [14; 29];
    uniLateralC2Cells = [34; 55];
    uniLateralEpiCells = [62; 89];
    frimlEndo = [8; 5];
    perEndoCells = [3 4 12 13; 9 10 12 13];
    perC1Cells = [15:17 31:33; 26:28 30:32];
    perC2Cells = [35:38 58:61; 51:54 56:59];
    perEpiCells = [63:67 93:97; 84:88 90:94];
    perFriml = [6 7 9 10; 3 4 6 7];
    oppC1 = [24; 19];
    oppC1Per = [21:23 25:27; 16:18 20:22];
    oppC2 = [48; 41];
    oppC2Per = [44:47 49:52; 37:40 42:45];
    oppEpi = [80; 71];
    oppEpiPer = [75:79 81:85; 66:70 72:76];
    
elseif strcmp(topology, 'sbb100')
    pref = [subfolder 'big_big-uniform-100nm-symmetric-'];
    uniLateralEndoCells = [2; 11];
    uniLateralC1Cells = [14; 29];
    uniLateralC2Cells = [34; 55];
    uniLateralEpiCells = [62; 89];
    frimlEndo = [8; 5];
    perEndoCells = [3 4 12 13; 9 10 12 13];
    perC1Cells = [15:17 31:33; 26:28 30:32];
    perC2Cells = [35:38 58:61; 51:54 56:59];
    perEpiCells = [63:67 93:97; 84:88 90:94];
    perFriml = [6 7 9 10; 3 4 6 7];
    oppC1 = [24; 19];
    oppC1Per = [21:23 25:27; 16:18 20:22];
    oppC2 = [48; 41];
    oppC2Per = [44:47 49:52; 37:40 42:45];
    oppEpi = [80; 71];
    oppEpiPer = [75:79 81:85; 66:70 72:76];
end

% auxin transport matrix consisting of all auxin compartments (cells +
% apoplast):
% diagonal entries: cell base area or apoplast/cell face length
% off-diagonal entries: transfer areas
A_Adj = dlmread([pref 'adjacencyMatrix.txt']);
A_DistApo = dlmread([pref 'apoplastCenterDistanceMatrix.txt']);

A_MembraneLengths = dlmread([pref 'membraneLengths.txt']);
apoplastAreas = dlmread([pref 'apoplastAreas.txt']);
cellAreas = dlmread([pref 'cellAreas.txt']);

% cell characteristics in \mu\m
cellHeight = 220;

load([pref 'crossSectionStats.mat']);
load([pref 'topologyData.mat']); 

% PIN surface area:
% based on structures of Ca^2+ carrier (pdb id 2zbf) populating a unit cell
% of approx. 100? x 100? = .01\mu\m x .01\mu\m, per 1\mu\m^2, the maximal
% amount of PINs can be estimated to be around 10000
%
% PIN pumping capacity:
% TODO something about possible effluxes

% cell numbers start in the stele and continue to grow in layers with
% endodermis, cortex layer 2, cortex layer 1, and epidermis
numCells = cutStats.numCells;

% extracellular compartments are numbered following a row-wise sweep over
% the upper triangle matrix of the adjacency matrix
numExtracellularCompartments = cutStats.numExtracellularCompartments;

% submatrix of adjacency matrix containing only apoplastic compartments
A_AdjApo = A_Adj(numCells+1:end,numCells+1:end);

% submatrix of adjacency matrix containing neigborhood from cells to
% apoplast compartments
A_AdjCellApo = A_Adj(1:numCells,numCells+1:end);

% submatrix of adjacency matrix containing neigborhood from apoplast
% compartments to cells
A_AdjApoCell = A_Adj(numCells+1:end,1:numCells);

% distance matrix for centers of apoplastic compartments where distances
% for non-neighboring compartments are set to 1 to allow division by this
% matrix
A_DistApoDivision = A_DistApo;
A_DistApoDivision(A_DistApo == 0) = 1;

% initial conditions 
% see cellularAuxinContent.pdf in tik/.../docu directory
baseAuxinContentPerVoxel = 240;
weightedCrossectionArea = sum(cellAreas(2:end)) * cytoplasmCorrectionFactor + cellAreas(1) * auxinMuliplicatorStele + sum(apoplastAreas);
steleArea = cellAreas(1);
cellArea = sum(cellAreas(2:end));
apoplastArea = sum(apoplastAreas);
auxinRatio = (steleArea * auxinMuliplicatorStele + sum(cellAreas(2:end)) * cytoplasmCorrectionFactor) / weightedCrossectionArea; % fraction of auxin in cells and steele;

totalAvailableAuxin = baseAuxinContentPerVoxel * weightedCrossectionArea;

baseAuxinContentPerCellVoxel = totalAvailableAuxin * auxinRatio / (cellArea * cytoplasmCorrectionFactor + steleArea * auxinMuliplicatorStele);
baseAuxinContentPerSteleVoxel = baseAuxinContentPerCellVoxel * auxinMuliplicatorStele;
remainingAuxin = totalAvailableAuxin * (1 - auxinRatio);
baseAuxinContentPerApoplastVoxel = remainingAuxin / apoplastArea;

% slightly reduced auxin in apoplast cross sections below
apoplasticReferenceAuxinConcentrationBottom = baseAuxinContentPerApoplastVoxel * referenceChangeTop;
% and similar auxin in apoplast cross sections on top
apoplasticReferenceAuxinConcentrationTop = baseAuxinContentPerApoplastVoxel * referenceChangeBottom;

% intracellular auxin
cellularAuxin = cellAreas .* cytoplasmCorrectionFactor .* cellHeight .* baseAuxinContentPerCellVoxel;
% increase auxin levels in vasculature ...
cellularAuxin(1) = steleArea * cellHeight * baseAuxinContentPerSteleVoxel;
% extracellular auxin
extracelluarAuxin = apoplastAreas .* cellHeight .* baseAuxinContentPerApoplastVoxel;

%% equilibration

% PINs
% base situation:
% weak PIN3 localization in stele, endodermis and epidermis and some 
% residual localization in the remaining cells faces

% PIN based expression before stimulus
% 0 - normal expression
% 1 - knock out
% 2 - residual expression

if scenarioPinExpression == 0
% PIN Base situation before stimulus
    localizedPIN = zeros(size(A_AdjCellApo));
    localizedPIN(1:numCells,:) = A_AdjCellApo .* residualWeakPIN;
    localizedPIN(cellIndeces.stele,:) = A_AdjCellApo(cellIndeces.stele,:) .* weakPIN;
    localizedPIN(cellIndeces.endodermis,:) = A_AdjCellApo(cellIndeces.endodermis,:) .* weakPIN;
    localizedPIN(cellIndeces.epidermis,:) = A_AdjCellApo(cellIndeces.epidermis,:) .* weakPIN;
elseif scenarioPinExpression == 1
% PIN KO
    localizedPIN = zeros(size(A_AdjCellApo));
elseif scenarioPinExpression == 2
% only residual PIN expression before stimulus
    localizedPIN = zeros(size(A_AdjCellApo));
    localizedPIN(cellIndeces.stele,:) = A_AdjCellApo(cellIndeces.stele,:) .* residualWeakPIN;
    localizedPIN(cellIndeces.endodermis,:) = A_AdjCellApo(cellIndeces.endodermis,:) .* residualWeakPIN;
    localizedPIN(cellIndeces.epidermis,:) = A_AdjCellApo(cellIndeces.epidermis,:) .* residualWeakPIN;
else
    disp(['PIN expression scenario ' num2str(scenarioPinExpression) ' unknown. Simulation aborted.'])
    T = [];
    cellularAuxinConcentrations = [];
    apoplasticAuxinConcentrations = [];
    return
end

% pH distribution
apoplasticpH = zeros(numExtracellularCompartments, 1) + apoBasepH;
cellularpH = zeros(numCells, 1) + cellularBasepH;

% auxin in cells, auxin in apoplast, apoplastic pH, cellular pH
totalNumCompartments = numCells + numExtracellularCompartments + numExtracellularCompartments + numCells;

options = odeset('NonNegative', 1:totalNumCompartments);

%                                              numCells       
%                                                              numExtracellularCompartments
%                                                                                 numExtracellularCompartments
%                                                                                               numCells
% equilibrate system
t_eq = 9000; % 2.5h
% t_eq = 18000; % 5h
[T_equi,Y_equi] = ode23tb(@integrate,[0 t_eq],[cellularAuxin; extracelluarAuxin; apoplasticpH; cellularpH],options);

%% photo induced changes

% scenarios pH
% 0 - no pH change
% 1 - reduce apoplastic pH in neighboring EPIDERMAL cells
% 2 - reduce apoplastic pH in neighboring CORTICAL cells (only C2)
% 3 - reduce apoplastic pH in neighboring CORTICAL cells (C1 & C2)
% 4 - increase apoplastic pH in neighboring EPIDERMAL cells and decrease on
% other side
% 5 - increase apoplastic pH in neighboring CORTICAL cells (only C2) and
% decrease on other side
% 6 - increase apoplastic pH in neighboring CORTICAL cells (C1 % C2) and
% decrease on other side

if alternativeLateralDirection
    line = 1;
else
    line = 2;
end

if scenariopH == 0
elseif scenariopH == 1
    apoIndeces = A_AdjCellApo(uniLateralEpiCells(line,:),:);
    apoIndeces = sum(apoIndeces, 1) > 0;
    apoplasticpH(apoIndeces) = apoLowerpH;
    
    apoIndeces = A_AdjCellApo(perEpiCells(line,:),:);
    apoIndeces = sum(apoIndeces, 1) > 0;
    apoplasticpH(apoIndeces) = apoLowerpHper;
elseif scenariopH == 2
    apoIndeces = A_AdjCellApo(uniLateralC2Cells(line,:),:);
    apoIndeces = sum(apoIndeces, 1) > 0;
    apoplasticpH(apoIndeces) = apoLowerpH;
    
    apoIndeces = A_AdjCellApo(perC2Cells(line,:),:);
    apoIndeces = sum(apoIndeces, 1) > 0;
    apoplasticpH(apoIndeces) = apoLowerpHper;
elseif scenariopH == 3
    apoIndeces = A_AdjCellApo([uniLateralC1Cells(line,:) uniLateralC2Cells(line,:)],:);
    apoIndeces = sum(apoIndeces, 1) > 0;
    apoplasticpH(apoIndeces) = apoLowerpH;
    
    apoIndeces = A_AdjCellApo([perC1Cells(line,:) perC2Cells(line,:)],:);
    apoIndeces = sum(apoIndeces, 1) > 0;
    apoplasticpH(apoIndeces) = apoLowerpHper;
elseif scenariopH == 4
    apoIndeces = A_AdjCellApo(uniLateralEpiCells(line,:),:);
    apoIndeces = sum(apoIndeces, 1) > 0;
    apoplasticpH(apoIndeces) = apoLowerpH;
    
    apoIndeces = A_AdjCellApo(perEpiCells(line,:),:);
    apoIndeces = sum(apoIndeces, 1) > 0;
    apoplasticpH(apoIndeces) = apoLowerpHper;
    
    apoIndeces = A_AdjCellApo(oppEpi(line,:),:);
    apoIndeces = sum(apoIndeces, 1) > 0;
    apoplasticpH(apoIndeces) = apoHigherpH;
    
    apoIndeces = A_AdjCellApo(oppEpiPer(line,:),:);
    apoIndeces = sum(apoIndeces, 1) > 0;
    apoplasticpH(apoIndeces) = apoHigherpHper;
elseif scenariopH == 5
    apoIndeces = A_AdjCellApo(uniLateralC2Cells(line,:),:);
    apoIndeces = sum(apoIndeces, 1) > 0;
    apoplasticpH(apoIndeces) = apoLowerpH;
    
    apoIndeces = A_AdjCellApo(perC2Cells(line,:),:);
    apoIndeces = sum(apoIndeces, 1) > 0;
    apoplasticpH(apoIndeces) = apoLowerpHper;
    
    apoIndeces = A_AdjCellApo(oppC2(line,:),:);
    apoIndeces = sum(apoIndeces, 1) > 0;
    apoplasticpH(apoIndeces) = apoHigherpH;
    
    apoIndeces = A_AdjCellApo(oppC2Per(line,:),:);
    apoIndeces = sum(apoIndeces, 1) > 0;
    apoplasticpH(apoIndeces) = apoHigherpHper;
elseif scenariopH == 6
    apoIndeces = A_AdjCellApo([oppC1(line,:) oppC2(line,:)],:);
    apoIndeces = sum(apoIndeces, 1) > 0;
    apoplasticpH(apoIndeces) = apoHigherpH;
    
    apoIndeces = A_AdjCellApo([oppC1Per(line,:) oppC2Per(line,:)],:);
    apoIndeces = sum(apoIndeces, 1) > 0;
    apoplasticpH(apoIndeces) = apoHigherpHper;
    
    apoIndeces = A_AdjCellApo([uniLateralC1Cells(line,:) uniLateralC2Cells(line,:)],:);
    apoIndeces = sum(apoIndeces, 1) > 0;
    apoplasticpH(apoIndeces) = apoLowerpH;
    
    apoIndeces = A_AdjCellApo([perC1Cells(line,:) perC2Cells(line,:)],:);
    apoIndeces = sum(apoIndeces, 1) > 0;
    apoplasticpH(apoIndeces) = apoLowerpHper;
else
    disp(['pH scenario ' num2str(scenariopH) ' unknown. Simulation aborted.'])
    T = [];
    cellularAuxinConcentrations = [];
    apoplasticAuxinConcentrations = [];
    return
end

% PIN based expression after stimulus
% 0 - normal expression
% 1 - knock out
% 2 - residual expression

% scenarios PIN3 dynamics
% base situation: weak PIN3 localization in stele, endodermis and epidermis and some residual localization in the remaining cells faces 
% 0 - only equilibration
% 1 - base scenario: overall increase
% 2 - endodermal unilateral reduction towards cortex; no overall increase (Friml scenario)
% 3 - endodermal unilateral reduction towards cortex
% 4 - cortical unilateral reduction
% 5 - cortical unilateral increase

if scenarioPinExpression == 0
    localizedPIN = zeros(size(A_AdjCellApo));
    localizedPIN(1:numCells,:) = A_AdjCellApo .* weakPIN;
    localizedPIN(cellIndeces.stele,:) = A_AdjCellApo(cellIndeces.stele,:) .* strongPIN;
    localizedPIN(cellIndeces.endodermis,:) = A_AdjCellApo(cellIndeces.endodermis,:) .* strongPIN;
    localizedPIN(cellIndeces.epidermis,:) = A_AdjCellApo(cellIndeces.epidermis,:) .* strongPIN;
    
    if alternativeLateralDirection
        if scenarioPinDynamics == 0
        elseif scenarioPinDynamics == 1
        elseif scenarioPinDynamics == 2
            localizedPIN = zeros(size(A_AdjCellApo));
            localizedPIN(1:numCells,:) = A_AdjCellApo .* residualWeakPIN;
            localizedPIN(cellIndeces.stele,:) = A_AdjCellApo(cellIndeces.stele,:) .* weakPIN;
            localizedPIN(cellIndeces.endodermis,:) = A_AdjCellApo(cellIndeces.endodermis,:) .* weakPIN;
            localizedPIN(cellIndeces.epidermis,:) = A_AdjCellApo(cellIndeces.epidermis,:) .* weakPIN;

            cellFaces = find(sum(A_AdjCellApo(frimlEndo(1,:),:),1));
            endoCortexFaceIndeces = ismember(cellFaces', radialCellMembraneIndeces.endodermisCortex2');
            endoCortexCellFaces = cellFaces(endoCortexFaceIndeces);
            localizedPIN(frimlEndo(1,:),endoCortexCellFaces) = A_AdjCellApo(frimlEndo(1,:),endoCortexCellFaces) .* residualStrongPIN;

            if ~isempty(perFriml)
                cellFacesLat = find(sum(A_AdjCellApo(perFriml(1,:),:),1));
                endoCortexFaceIndecesLat = ismember(cellFacesLat', radialCellMembraneIndeces.endodermisCortex2');
                endoCortexCellFacesLat = cellFacesLat(endoCortexFaceIndecesLat);
                localizedPIN(perFriml(1,:),endoCortexCellFacesLat) = A_AdjCellApo(perFriml(1,:),endoCortexCellFacesLat) .* residualStrongPIN .* lateralPINIncrease;
            end
        elseif scenarioPinDynamics == 3
            cellFaces = find(sum(A_AdjCellApo(frimlEndo(1,:),:),1));
            endoCortexFaceIndeces = ismember(cellFaces', radialCellMembraneIndeces.endodermisCortex2');
            endoCortexCellFaces = cellFaces(endoCortexFaceIndeces);
            localizedPIN(frimlEndo(1,:),endoCortexCellFaces) = A_AdjCellApo(frimlEndo(1,:),endoCortexCellFaces) .* residualStrongPIN;

            if ~isempty(perFriml)
                cellFacesLat = find(sum(A_AdjCellApo(perFriml(1,:),:),1));
                endoCortexFaceIndecesLat = ismember(cellFacesLat', radialCellMembraneIndeces.endodermisCortex2');
                endoCortexCellFacesLat = cellFacesLat(endoCortexFaceIndecesLat);
                localizedPIN(perFriml(1,:),endoCortexCellFacesLat) = A_AdjCellApo(perFriml(1,:),endoCortexCellFacesLat) .* residualStrongPIN .* lateralPINIncrease;
            end
        elseif scenarioPinDynamics == 4
            localizedPIN([uniLateralC1Cells(1,:) uniLateralC2Cells(1,:)],:) = A_AdjCellApo([uniLateralC1Cells(1,:) uniLateralC2Cells(1,:)],:) .* residualStrongPIN;
            localizedPIN([perC1Cells(1,:) perC2Cells(1,:)],:) = A_AdjCellApo([perC1Cells(1,:) perC2Cells(1,:)],:) .* residualStrongPIN .*  lateralPINIncrease;
        elseif scenarioPinDynamics == 5
            localizedPIN([uniLateralC1Cells(1,:) uniLateralC2Cells(1,:)],:) = A_AdjCellApo([uniLateralC1Cells(1,:) uniLateralC2Cells(1,:)],:) .* strongPIN;
            localizedPIN([perC1Cells(1,:) perC2Cells(1,:)],:) = A_AdjCellApo([perC1Cells(1,:) perC2Cells(1,:)],:) .* strongPIN .*  lateralPINDecrease;
        else
            disp(['PIN dynamics scenario ' num2str(scenarioPinDynamics) ' unknown. Simulation aborted.'])
            T = [];
            cellularAuxinConcentrations = [];
            apoplasticAuxinConcentrations = [];
            return
        end
    else
        if scenarioPinDynamics == 0
        elseif scenarioPinDynamics == 1
        elseif scenarioPinDynamics == 2
            localizedPIN = zeros(size(A_AdjCellApo));
            localizedPIN(1:numCells,:) = A_AdjCellApo .* residualWeakPIN;
            localizedPIN(cellIndeces.stele,:) = A_AdjCellApo(cellIndeces.stele,:) .* weakPIN;
            localizedPIN(cellIndeces.endodermis,:) = A_AdjCellApo(cellIndeces.endodermis,:) .* weakPIN;
            localizedPIN(cellIndeces.epidermis,:) = A_AdjCellApo(cellIndeces.epidermis,:) .* weakPIN;

            cellFaces = find(sum(A_AdjCellApo(frimlEndo(2,:),:),1));
            endoCortexFaceIndeces = ismember(cellFaces', radialCellMembraneIndeces.endodermisCortex2');
            endoCortexCellFaces = cellFaces(endoCortexFaceIndeces);
            localizedPIN(frimlEndo(2,:),endoCortexCellFaces) = A_AdjCellApo(frimlEndo(2,:),endoCortexCellFaces) .* residualStrongPIN;

            if ~isempty(perFriml)
                cellFacesLat = find(sum(A_AdjCellApo(perFriml(2,:),:),1));
                endoCortexFaceIndecesLat = ismember(cellFacesLat', radialCellMembraneIndeces.endodermisCortex2');
                endoCortexCellFacesLat = cellFacesLat(endoCortexFaceIndecesLat);
                localizedPIN(perFriml(2,:),endoCortexCellFacesLat) = A_AdjCellApo(perFriml(2,:),endoCortexCellFacesLat) .* residualStrongPIN .* lateralPINIncrease;
            end
        elseif scenarioPinDynamics == 3
            cellFaces = find(sum(A_AdjCellApo(frimlEndo(2,:),:),1));
            endoCortexFaceIndeces = ismember(cellFaces', radialCellMembraneIndeces.endodermisCortex2');
            endoCortexCellFaces = cellFaces(endoCortexFaceIndeces);
            localizedPIN(frimlEndo(2,:),endoCortexCellFaces) = A_AdjCellApo(frimlEndo(2,:),endoCortexCellFaces) .* residualStrongPIN;

            if ~isempty(perFriml)
                cellFacesLat = find(sum(A_AdjCellApo(perFriml(2,:),:),1));
                endoCortexFaceIndecesLat = ismember(cellFacesLat', radialCellMembraneIndeces.endodermisCortex2');
                endoCortexCellFacesLat = cellFacesLat(endoCortexFaceIndecesLat);
                localizedPIN(perFriml(2,:),endoCortexCellFacesLat) = A_AdjCellApo(perFriml(2,:),endoCortexCellFacesLat) .* residualStrongPIN .* lateralPINIncrease;
            end
        elseif scenarioPinDynamics == 4
            localizedPIN([uniLateralC1Cells(2,:) uniLateralC2Cells(2,:)],:) = A_AdjCellApo([uniLateralC1Cells(2,:) uniLateralC2Cells(2,:)],:) .* residualStrongPIN;
            localizedPIN([perC1Cells(2,:) perC2Cells(2,:)],:) = A_AdjCellApo([perC1Cells(2,:) perC2Cells(2,:)],:) .* residualStrongPIN .*  lateralPINIncrease;
        elseif scenarioPinDynamics == 5
            localizedPIN([uniLateralC1Cells(2,:) uniLateralC2Cells(2,:)],:) = A_AdjCellApo([uniLateralC1Cells(2,:) uniLateralC2Cells(2,:)],:) .* strongPIN;
            localizedPIN([perC1Cells(2,:) perC2Cells(2,:)],:) = A_AdjCellApo([perC1Cells(2,:) perC2Cells(2,:)],:) .* strongPIN .*  lateralPINDecrease;
        else
            disp(['PIN dynamics scenario ' num2str(scenarioPinDynamics) ' unknown. Simulation aborted.'])
            T = [];
            cellularAuxinConcentrations = [];
            apoplasticAuxinConcentrations = [];
            return
        end
    end

elseif scenarioPinExpression == 1
    localizedPIN = zeros(size(A_AdjCellApo));
    
elseif scenarioPinExpression == 2
    localizedPIN = zeros(size(A_AdjCellApo));
    localizedPIN(1:numCells,:) = A_AdjCellApo(1:numCells,:) .* residualWeakPIN;
    localizedPIN(cellIndeces.stele,:) = A_AdjCellApo(cellIndeces.stele,:) .* residualStrongPIN;
    localizedPIN(cellIndeces.endodermis,:) = A_AdjCellApo(cellIndeces.endodermis,:) .* residualStrongPIN;
    localizedPIN(cellIndeces.epidermis,:) = A_AdjCellApo(cellIndeces.epidermis,:) .* residualStrongPIN;

    if alternativeLateralDirection
        if scenarioPinDynamics == 0
        elseif scenarioPinDynamics == 1
        elseif scenarioPinDynamics == 2
            localizedPIN = zeros(size(A_AdjCellApo));
            localizedPIN(cellIndeces.stele,:) = A_AdjCellApo(cellIndeces.stele,:) .* residualWeakPIN;
            localizedPIN(cellIndeces.endodermis,:) = A_AdjCellApo(cellIndeces.endodermis,:) .* residualWeakPIN;
            localizedPIN(cellIndeces.epidermis,:) = A_AdjCellApo(cellIndeces.epidermis,:) .* residualWeakPIN;

            cellFaces = find(sum(A_AdjCellApo(frimlEndo(1,:),:),1));
            endoCortexFaceIndeces = ismember(cellFaces', radialCellMembraneIndeces.endodermisCortex2');
            endoCortexCellFaces = cellFaces(endoCortexFaceIndeces);
            localizedPIN(frimlEndo(1,:),endoCortexCellFaces) = 0;

            if ~isempty(perFriml)
                cellFacesLat = find(sum(A_AdjCellApo(perFriml(1,:),:),1));
                endoCortexFaceIndecesLat = ismember(cellFacesLat', radialCellMembraneIndeces.endodermisCortex2');
                endoCortexCellFacesLat = cellFacesLat(endoCortexFaceIndecesLat);
                localizedPIN(perFriml(1,:),endoCortexCellFacesLat) = A_AdjCellApo(perFriml(1,:),endoCortexCellFacesLat) .* residualWeakPIN .* lateralPINDecrease;
            end
        elseif scenarioPinDynamics == 3
            cellFaces = find(sum(A_AdjCellApo(frimlEndo(1,:),:),1));
            endoCortexFaceIndeces = ismember(cellFaces', radialCellMembraneIndeces.endodermisCortex2');
            endoCortexCellFaces = cellFaces(endoCortexFaceIndeces);
            localizedPIN(frimlEndo(1,:),endoCortexCellFaces) = A_AdjCellApo(frimlEndo(1,:),endoCortexCellFaces) .* residualWeakPin;
    
            if ~isempty(perFriml)
                cellFacesLat = find(sum(A_AdjCellApo(perFriml(1,:),:),1));
                endoCortexFaceIndecesLat = ismember(cellFacesLat', radialCellMembraneIndeces.endodermisCortex2');
                endoCortexCellFacesLat = cellFacesLat(endoCortexFaceIndecesLat);
                localizedPIN(perFriml(1,:),endoCortexCellFacesLat) = A_AdjCellApo(perFriml(1,:),endoCortexCellFacesLat) .* residualWeakPIN .* lateralPINIncrease;
            end
        elseif scenarioPinDynamics == 4
            localizedPIN([uniLateralC1Cells(1,:) uniLateralC2Cells(1,:)],:) = 0;
            localizedPIN([perC1Cells(1,:) perC2Cells(1,:)],:) = A_AdjCellApo([perC1Cells(1,:) perC2Cells(1,:)],:) .* residualWeakPIN .*  lateralPINDecrease;
        elseif scenarioPinDynamics == 5
            localizedPIN([uniLateralC1Cells(1,:) uniLateralC2Cells(1,:)],:) = A_AdjCellApo([uniLateralC1Cells(1,:) uniLateralC2Cells(1,:)],:) .* residualStrongPIN;
            localizedPIN([perC1Cells(1,:) perC2Cells(1,:)],:) = A_AdjCellApo([perC1Cells(1,:) perC2Cells(1,:)],:) .* residualStrongPIN .*  lateralPINIncrease;
        else
            disp(['PIN dynamics scenario ' num2str(scenarioPinDynamics) ' unknown. Simulation aborted.'])
            T = [];
            cellularAuxinConcentrations = [];
            apoplasticAuxinConcentrations = [];
            return
        end
    else
        if scenarioPinDynamics == 0
        elseif scenarioPinDynamics == 1
        elseif scenarioPinDynamics == 2
            localizedPIN = zeros(size(A_AdjCellApo));
            localizedPIN(cellIndeces.stele,:) = A_AdjCellApo(cellIndeces.stele,:) .* residualWeakPIN;
            localizedPIN(cellIndeces.endodermis,:) = A_AdjCellApo(cellIndeces.endodermis,:) .* residualWeakPIN;
            localizedPIN(cellIndeces.epidermis,:) = A_AdjCellApo(cellIndeces.epidermis,:) .* residualWeakPIN;

            cellFaces = find(sum(A_AdjCellApo(frimlEndo(2,:),:),1));
            endoCortexFaceIndeces = ismember(cellFaces', radialCellMembraneIndeces.endodermisCortex2');
            endoCortexCellFaces = cellFaces(endoCortexFaceIndeces);
            localizedPIN(frimlEndo(2,:),endoCortexCellFaces) = A_AdjCellApo(frimlEndo(2,:),endoCortexCellFaces) .* residualStrongPIN;

            if ~isempty(perFriml)
                cellFacesLat = find(sum(A_AdjCellApo(perFriml(2,:),:),1));
                endoCortexFaceIndecesLat = ismember(cellFacesLat', radialCellMembraneIndeces.endodermisCortex2');
                endoCortexCellFacesLat = cellFacesLat(endoCortexFaceIndecesLat);
                localizedPIN(perFriml(2,:),endoCortexCellFacesLat) = A_AdjCellApo(perFriml(2,:),endoCortexCellFacesLat) .* residualWeakPIN .* lateralPINDecrease;
            end
        elseif scenarioPinDynamics == 3
            cellFaces = find(sum(A_AdjCellApo(frimlEndo(2,:),:),1));
            endoCortexFaceIndeces = ismember(cellFaces', radialCellMembraneIndeces.endodermisCortex2');
            endoCortexCellFaces = cellFaces(endoCortexFaceIndeces);
            localizedPIN(frimlEndo(2,:),endoCortexCellFaces) = A_AdjCellApo(frimlEndo(2,:),endoCortexCellFaces) .* residualStrongPIN;
    
            if ~isempty(perFriml)
                cellFacesLat = find(sum(A_AdjCellApo(perFriml(2,:),:),1));
                endoCortexFaceIndecesLat = ismember(cellFacesLat', radialCellMembraneIndeces.endodermisCortex2');
                endoCortexCellFacesLat = cellFacesLat(endoCortexFaceIndecesLat);
                localizedPIN(perFriml(2,:),endoCortexCellFacesLat) = A_AdjCellApo(perFriml(2,:),endoCortexCellFacesLat) .* residualWeakPIN .* lateralPINIncrease;
            end
        elseif scenarioPinDynamics == 4
            localizedPIN([uniLateralC1Cells(2,:) uniLateralC2Cells(2,:)],:) = 0;
            localizedPIN([perC1Cells(2,:) perC2Cells(2,:)],:) = A_AdjCellApo([perC1Cells(2,:) perC2Cells(2,:)],:) .* residualWeakPIN .*  lateralPINDecrease;
        elseif scenarioPinDynamics == 5
            localizedPIN([uniLateralC1Cells(2,:) uniLateralC2Cells(2,:)],:) = A_AdjCellApo([uniLateralC1Cells(2,:) uniLateralC2Cells(2,:)],:) .* residualStrongPIN;
            localizedPIN([perC1Cells(2,:) perC2Cells(2,:)],:) = A_AdjCellApo([perC1Cells(2,:) perC2Cells(2,:)],:) .* residualStrongPIN .*  lateralPINIncrease;
        else
            disp(['PIN dynamics scenario ' num2str(scenarioPinDynamics) ' unknown. Simulation aborted.'])
            T = [];
            cellularAuxinConcentrations = [];
            apoplasticAuxinConcentrations = [];
            return
        end
    end
else
    disp(['PIN expression scenario ' num2str(scenarioPinExpression) ' unknown. Simulation aborted.'])
    T = [];
    cellularAuxinConcentrations = [];
    apoplasticAuxinConcentrations = [];
    return
end

% simulation
if scenarioPinDynamics ~= 0
    [T,Y] = ode23tb(@integrate,[0 t],[Y_equi(end,1:numCells+numExtracellularCompartments)'; apoplasticpH; cellularpH],options);
else
    T = T_equi;
    Y = Y_equi;
end

% plot final concentrations rather then absolute auxin content
cellularAuxinConcentrations = Y(:,1:numCells) ./ cellHeight ./ repmat(cellAreas' .* cytoplasmCorrectionFactor, [length(T) 1]);
apoplasticAuxinConcentrations = Y(:,numCells+1:numCells+numExtracellularCompartments) ./ cellHeight ./ repmat(apoplastAreas', [length(T) 1]);

cellularAuxinConcentrationsEqui = Y_equi(:,1:numCells) ./ cellHeight ./ repmat(cellAreas' .* cytoplasmCorrectionFactor, [length(T_equi) 1]);
apoplasticAuxinConcentrationsEqui = Y_equi(:,numCells+1:numCells+numExtracellularCompartments) ./ cellHeight ./ repmat(apoplastAreas', [length(T_equi) 1]);

if plotResult
    plotLastState(cellularAuxinConcentrations(end,:),apoplasticAuxinConcentrations(end,:))
    if interactive
        uicontrol('Position', [20 20 200 40], 'String', 'Continue', 'Callback', 'uiresume(gcbf)');
        uiwait
    end
end

end

%% Integration Main Function
    function dy = integrate(t,y)
    
        global numCells numExtracellularCompartments
    
        % initiate timely delta vector
        dy = zeros(size(y));

        % extract auxin contents
        cellularAuxin = y(1:numCells);
        extracelluarAuxin = y(numCells+1:numCells+numExtracellularCompartments);
        
        % extract pH values
        apoplasticpH = y(numCells+numExtracellularCompartments+1:numCells+2*numExtracellularCompartments);
        cellularpH = y(numCells+2*numExtracellularCompartments+1:2*numCells+2*numExtracellularCompartments);
        
        % diffusion into cells
        [J_summedInflux J_effluxPerCompartment] = influx_diffusion(extracelluarAuxin, apoplasticpH);
        dy(1:numCells) = dy(1:numCells) + J_summedInflux;
        dy(numCells+1:numCells+numExtracellularCompartments) = dy(numCells+1:numCells+numExtracellularCompartments) - J_effluxPerCompartment;
        
        % efflux
        % diffusion
        [J_efflux J_effluxToApoplasticCompartments] = efflux_diffusion(cellularAuxin, cellularpH);
        dy(1:numCells) = dy(1:numCells) - J_efflux';
        dy(numCells+1:numCells+numExtracellularCompartments) = dy(numCells+1:numCells+numExtracellularCompartments) + J_effluxToApoplasticCompartments;

        % PIN driven
        [efflux  effluxToApoplasticCompartments] = efflux_polarActiveTransport(cellularAuxin, cellularpH);
        dy(1:numCells) = dy(1:numCells) - efflux;
        dy(numCells+1:numCells+numExtracellularCompartments) = dy(numCells+1:numCells+numExtracellularCompartments) + effluxToApoplasticCompartments';

        % PGP driven
        [efflux  effluxToApoplasticCompartments] = efflux_homogeneousActiveTransport(cellularAuxin, cellularpH);
        dy(1:numCells) = dy(1:numCells) - efflux;
        dy(numCells+1:numCells+numExtracellularCompartments) = dy(numCells+1:numCells+numExtracellularCompartments) + effluxToApoplasticCompartments';

        % apoplastic diffusion
        J_Apo = apoplasticDiffusion(y(numCells+1:numCells+numExtracellularCompartments));
        dy(numCells+1:numCells+numExtracellularCompartments) = ...
            dy(numCells+1:numCells+numExtracellularCompartments) - J_Apo;
        
        % fluxes to neighboring crossections
        [cellularLosses extraCellularLosses] = sink(cellularAuxin, cellularpH, extracelluarAuxin);
        dy(1:numCells) = dy(1:numCells) + cellularLosses;
        dy(numCells+1:numCells+numExtracellularCompartments) = dy(numCells+1:numCells+numExtracellularCompartments) - extraCellularLosses';
        
        % set auxin in vasculature to remain constant
        dy(1) = 0;
        

    end
    
%% diffusion based influx
    
    function [summedInflux effluxPerApoplasticCompartment] = influx_diffusion(apoplasticAuxin, pH)

        global numCells
        global apoplastAreas A_MembraneLengths 
        global permeability cellHeight
        global pKa
        
        protonatedFraction = 1 ./ (1 + 10.^(pH - pKa));
        
        % flux is calculated using concentration of protonated fraction 
        % times permeability, in this step only per unit area ...
        % ... times membrane area is done later on, the resulting in
        % perm cm/h, conc mol/cm^3, area cm^2 => mol
        J_perUnitAreaPerCompartment = apoplasticAuxin .* ...
            protonatedFraction ./ apoplastAreas ./ cellHeight .* ...
            permeability;
        
        tempMem = A_MembraneLengths(1:numCells,numCells+1:end);
        compartmentSurface = sum(tempMem, 1)';
        effluxPerApoplasticCompartment = J_perUnitAreaPerCompartment .* compartmentSurface;
        summedInflux = tempMem * J_perUnitAreaPerCompartment;

    end
    
%% diffusion based efflux
    
    function [efflux effluxToApoplasticCompartments] = efflux_diffusion(cellularAuxin, pH)

        global A_MembraneLengths cellAreas numExtracellularCompartments 
        global permeability cellHeight cytoplasmCorrectionFactor
        global pKa numCells
        
        protonatedFraction = 1 ./ (1 + 10.^(pH - pKa));
        
        % flux is calculated using concentration of protonated fraction 
        % times permeability times membrane area
        % perm cm/h, conc mol/cm^3, area cm^2 => mol
        membraneLengths = A_MembraneLengths(1:numCells,numCells+1:end);
        J_perFace = repmat(cellularAuxin', [numExtracellularCompartments 1]) .* ...
            repmat(protonatedFraction', [numExtracellularCompartments 1]) ./ ...
            repmat(cellAreas' .* cytoplasmCorrectionFactor, [numExtracellularCompartments 1]) ./ cellHeight .* ...
            permeability .* membraneLengths';
        
        efflux = sum(J_perFace, 1);
        effluxToApoplasticCompartments = sum(J_perFace, 2);
 
    end
    
%% homogeneous active efflux

    function [efflux  effluxToApoplasticCompartments] = efflux_homogeneousActiveTransport(cellularAuxin, pH)
    
        
        global A_AdjCellApo A_MembraneLengths numExtracellularCompartments cellAreas cellHeight
        global pKa pgpCapacity K_pgp pgpLoading numCells cytoplasmCorrectionFactor
        
        % transport available auxin
        deprotonatedFraction = 1 - 1 ./ (1 + 10.^(pH - pKa));
        auxinConcentratios = cellularAuxin ./ cellHeight ./ (cellAreas .* cytoplasmCorrectionFactor);
        A_availableAuxinConcentration = repmat(auxinConcentratios .* deprotonatedFraction, [1 numExtracellularCompartments]);
        
        % quantify cellfaces with PIN loadings and membrane sizes
        % due to ordering, the cell apoplast adjacency matrix needs to get
        % transposed twice ...
        % loading values are given as fraction of maximal PGP availability
        % and therefore are in the interval [0, 1]
        A_pgpLoading = A_AdjCellApo';
        A_pgpLoading(A_pgpLoading == 1) = pgpLoading;
        A_pgpLoading = A_pgpLoading';
        
        membraneLengths = A_MembraneLengths(1:numCells,numCells+1:end);
        A_capacity = A_pgpLoading .* membraneLengths .* pgpCapacity;
        
        % fraction of auxin in deprotonated form times PGP capacity times
        % number of carriers/surface of the cell
        % here, PGP capacities mot yet explicitly depend on PIN loading of
        % respective cell faces (assume homogeneous, constant distribution)
        J_perFace = A_availableAuxinConcentration ./ (A_availableAuxinConcentration + K_pgp) .* A_capacity;
        
        efflux = sum(J_perFace, 2);
        effluxToApoplasticCompartments = sum(J_perFace, 1);
    
    end
    
%% polar active efflux

    function [efflux  effluxToApoplasticCompartments] = efflux_polarActiveTransport(cellularAuxin, pH)

        global A_MembraneLengths numExtracellularCompartments cellAreas cellHeight
        global pKa pinCapacity K_pin
        global localizedPIN numCells cytoplasmCorrectionFactor

        % transport available auxin
        deprotonatedFraction = 1 - 1 ./ (1 + 10.^(pH - pKa));
        auxinConcentratios = cellularAuxin ./ cellHeight ./ (cellAreas .* cytoplasmCorrectionFactor);
        A_availableAuxinConcentration = repmat(auxinConcentratios .* deprotonatedFraction, [1 numExtracellularCompartments]);
        
        % quantify cellfaces with PIN loadings and membrane sizes
        % due to ordering, the cell apoplast adjacency matrix needs to get
        % transposed twice ...
        % loading values are given as fraction of maximal PIN availability
        % and therefore are in the interval [0, 1]
        A_pinLoading = localizedPIN;
        
        membraneLengths = A_MembraneLengths(1:numCells,numCells+1:end);
        A_capacity = A_pinLoading .* membraneLengths .* pinCapacity;
        
        % fraction of auxin in deprotonated form times PIN capacity times
        % number of carriers/surface of the cell
        % here, PIN capacities explicitly depend on PIN loading of
        % respective cell faces
        J_perFace = A_availableAuxinConcentration ./ (A_availableAuxinConcentration + K_pin) .* A_capacity;
        
        efflux = sum(J_perFace, 2);
        effluxToApoplasticCompartments = sum(J_perFace, 1);
    
    end
    
%% apoplastic diffusion
    
    function movedParticles = apoplasticDiffusion(apoplasticAuxin)
    
        global diffusionRate cellHeight numCells A_MembraneLengths
        global numExtracellularCompartments A_AdjApo A_DistApoDivision apoplastAreas
    
        % apoplastic diffusion
        % apoplastic concentration matrix (convert from particles to
        % concentrations)
        concentrationVector = apoplasticAuxin' ./ apoplastAreas' ./ cellHeight;
        A_Apo = repmat(concentrationVector, [numExtracellularCompartments 1]);
        
        % 2d apoplastic concentration matrix
        A_Apo2d = A_Apo';
        
        % scaled concentration matrizes with respective distances and
        % select neighboring entries
        
        A_ApoScaled = A_Apo ./ A_DistApoDivision .* A_AdjApo;
        A_Apo2dScaled = A_Apo2d ./ A_DistApoDivision .* A_AdjApo;
        
        % compute diffusion induced flux out of compartment i (negative
        % fluxes/influx possible) scaled with the contacting surface 
        J = (-A_ApoScaled + A_Apo2dScaled) .* diffusionRate;
        
        % flux times diffusive surface
        tempMem = A_MembraneLengths(numCells+1:end,numCells+1:end);
        movedParticles = sum(J .* tempMem, 2) .* cellHeight;
        
    end
    
    
%% sink/source terms of neighboring cross sections

    function [cellularContributions extraCellularContributions] = sink(cellularAuxin, cellularpH, apoplasticAuxin)
        
        %% apoplastic diffusion between neighboring cross sections
        global diffusionRate cellHeight numCells
        global apoplastAreas A_MembraneLengths A_AdjApo
        global apoplasticReferenceAuxinConcentrationBottom apoplasticReferenceAuxinConcentrationTop
        
        % considered cross section has a thickness of one cell height and
        % the bottom and top compartments each have a thickness of one cell
        % wall
        
        cellWallThickness = sum(A_MembraneLengths(numCells+1:end,numCells+1:end)) ./ sum(A_AdjApo);
        
        distance = .5 * (cellHeight + cellWallThickness);
        concentrationVectorApoplast = apoplasticAuxin' ./ apoplastAreas' ./ cellHeight;
        apoplasticGradientsTop = (concentrationVectorApoplast - apoplasticReferenceAuxinConcentrationTop) / distance;
        apoplasticGradientsBottom = (concentrationVectorApoplast - apoplasticReferenceAuxinConcentrationBottom) / distance;
        
        membraneLengths = A_MembraneLengths(1:numCells,numCells+1:end);
        
        meanMembraneLengthPerCompartment = mean(membraneLengths, 1);
        extraCellularContributions = apoplasticGradientsTop .* diffusionRate .* cellWallThickness .* meanMembraneLengthPerCompartment + ...
            apoplasticGradientsBottom .* diffusionRate .* cellWallThickness .* meanMembraneLengthPerCompartment;

        %% active efflux from cells
        global pKa pinCapacity pgpCapacity pgpLoading K_pin K_pgp cellAreas localizedPIN cytoplasmCorrectionFactor
        
        % transport available auxin
        deprotonatedFraction = 1 - 1 ./ (1 + 10.^(cellularpH - pKa));
        auxinConcentratios = cellularAuxin ./ cellHeight ./ (cellAreas .* cytoplasmCorrectionFactor);
        concentrationDeprotonatedAuxin = auxinConcentratios .* deprotonatedFraction;
        
        % PIN based efflux
        pinFaceDistribution = localizedPIN;
        pinLoading = sum(pinFaceDistribution .* membraneLengths, 2) ./ sum(membraneLengths, 2);
        scaledPinCapacity = pinLoading .* cellAreas .* pinCapacity;
        J_pinPerFace = concentrationDeprotonatedAuxin ./ (concentrationDeprotonatedAuxin + K_pin) .* scaledPinCapacity;
        pinBasedEfflux = J_pinPerFace .* 2;
        
        % PGP based efflux
        scaledPgpCapacity = pgpLoading .* cellAreas .* pgpCapacity;
        J_pgpPerFace = concentrationDeprotonatedAuxin ./ (concentrationDeprotonatedAuxin + K_pgp) .* scaledPgpCapacity;
        pgpBasedEfflux = J_pgpPerFace .* 2;  
        
        cellularContributions = -pinBasedEfflux - pgpBasedEfflux;
        
        %% diffusive cellular flux
        global permeability pHReference 
        
        protonatedFraction = 1 - deprotonatedFraction;
        concentrationProtonatedAuxin = auxinConcentratios .* protonatedFraction;
        
        % diffusion based efflux
        % flux is calculated using concentration of protonated fraction 
        % times permeability times membrane area (top and bottom)
        % perm cm/h, conc mol/cm^3, area cm^2 => mol
        diffEfflux = concentrationProtonatedAuxin .* permeability .* cellAreas .* 2;
        
        % diffusion based influx
        % flux is calculated using concentration of protonated fraction 
        % times permeability times membrane area (top and bottom)
        % perm cm/h, conc mol/cm^3, area cm^2 => mol
        diffInflux = apoplasticReferenceAuxinConcentrationTop .* 1 ./ (1 + 10.^(pHReference - pKa)) .* cellAreas + ...
            apoplasticReferenceAuxinConcentrationBottom .* 1 ./ (1 + 10.^(pHReference - pKa)) .* cellAreas;
        
        cellularContributions = cellularContributions - diffEfflux + diffInflux;
        
        %% auxin decay
        global auxinDecayRate
        auxinDecay = cellularAuxin * auxinDecayRate;
        
        cellularContributions = cellularContributions - auxinDecay;
    end

%% PIN Cycling

    function dy = cycling(y)

        % loading values are given as fraction of maximal PIN availability
        % and therefore are in the interval [0, 1]
        % to calculate the actual loadings, relations between face sizes
        % need to be considered?!?
        dy = zeros(length(y),1);
        faceNormalizedVesicleAmount = repmat(y(1) ./ length(endocytosisRate), [length(endocytosisRate), 1]); 
        
        % Michaelis Menten Saturation
        dy(1) = sum(-associationRate .* faceNormalizedVesicleAmount ./ (y(2:end) + saturation)) + sum(endocytosisRate .* y(2:end));
        dy(2:end) = -endocytosisRate .* y(2:end) + associationRate .* y(1) ./ length(endocytosisRate) ./ (y(2:end) + saturation);

    end
    
%% pH changes

    function dy = pHChange(y)

        dy = y;

    end

%% Atomar plot function
function plotXYArrays(structure, value)

    fill(structure{1}.X, structure{1}.Y,value(1))
    hold on
    for i = 2:length(structure);
        fill(structure{i}.X, structure{i}.Y,value(i))
    end
    hold off
    
%     axis equal
%     axis tight
%     axis off
end
    
    
%% Plot Last State

    function plotLastState(y1, y2)
    
        global pref    

%         load cm.mat cm;
        cells = cell(1); apoplast = cell(1);
        load([pref 'crossectionDisplay.mat'], 'cells', 'apoplast');
        hold off
        
        mini = [min(y1(2:end)) min(y2)];
        maxi = [max(y1(2:end)) max(y2)];
        
        % rescale apoplastic and cellular auxin concentrations to span the
        % same interval
        scaledY1 = (y1 - mini(1))./(maxi(1)-mini(1));
        scaledY2 = (y2 - mini(2))./(maxi(2)-mini(2));
        
        fig = figure(1);
        plotXYArrays(apoplast,scaledY2)
        hold on
        plotXYArrays(cells(2:end),scaledY1(2:end))
%         plot(cells(2:end), struct('color', scaledY1(2:end)', 'linewidth', 1));
        hold off
        
        set(fig, 'colormap', jet(512), 'name', 'Vacuole Corrected Auxin Concentration Distribution')

        bar = colorbar('eastoutside');
        set(bar, 'YTick', [0 1], 'YTickLabel', {'min' 'max'}, 'FontName', 'PF Centro Sans Pro', 'FontWeight', 'light', 'FontSize', 16);
        
        string = ['Concentration ranges: apoplast [' num2str(mini(2)) ', ' num2str(maxi(2)) '], cells [' num2str(mini(1)) ', ' num2str(maxi(1)) ']'];
        disp(string)
%         arrow = annotation('textarrow',[.7 .7],[.8 .1]);
%         set(arrow,'LineStyle', 'none', 'HeadStyle', 'none')
%         set(arrow, 'FontName', 'PF Centro Sans Pro', 'FontWeight', 'light', 'FontSize', 16)
%         set(arrow, 'TextRotation', 90, 'HorizontalAlignment', 'right', 'VerticalAlignment', 'baseline', 'String', string)
        
        axis equal
        axis tight
        axis off
    end
