# Supplementary material for: Plasma membrane H+-ATPase regulation is required for auxin gradient formation preceding phototropic growth
Source: Mol Syst Biol. 2014 Sep 26;10(9):751. doi: 10.15252/msb.20145247 (PMC4299663; doi:10.15252/msb.20145247)
Supplement: Supplementary file 3 — Source Data for Supplementary Figure S1A [file msb0010-0751-SD3.xlsx]

## Sheet: FigS1A
	angle of bending_kinetics col and auxlax quad
		Col 2hrs	Col 4hrs	Col 6 hrs	Col 24hrs	Auxlax 2hrs	Aux lax 4h	Auxlax 6hrs	Aux lax 24h
	1	28.189	65.081	106.11	105.153	22.053	56.964	78.563	97.938
	2	12.009	88.551	99.804	100.196	18.738	61.025	75.513	94.912
	3	0.909	48.652	74.619	93.322	15.511	63.288	78.912	106.047
	4	19.429	79.042	92.497	100.146	5.096	61.474	77.993	105.768
	5	33.566	90.307	92.522	94.116	12.007	53.13	71.253	91.585
	6	0	31.66	59.826	74.301	2.025	46.417	59.403	109.444
	7	29.017	92.22	86.401	91.849	5.268	53.915	75.747	90.94
	8	23.719	77.929	88.367	99.74	1.488	76.854	84.273	104.104
	9	6.52	47.36	68.007	95.29	21.923	46.203	62.143	97.462
	10	1.157	35.779	76.509	98.726	2.304	65.953	82.123	108.308
	11	23.962	30.732	81.878	92.065	10.972	46.469	86.927	92.603
	12	21.564	21.147	66.15	99.707	33.106	68.123	76.48	92.558
	13	5.136	88.522	87.294	102.415	2.974	48.285	92.867	103.918
	14	0	83.831	92.213	76.908	5.947	64.13	64.399	112.497
	15	26.232	41.879	63.004	89.047	1.237	66.287	84.248	101.088
	16	1.061	16.021	64.045	103.126		49.104	77.399	92.034
	17	9.54	34.024	93.293	96.771		25.574	75.584	92.698
	18	40.323	2.337	93.05	106.653		45.83	69.126	99.102
	19	29.692	87.459	92.371	86.176		48.179	65.655	101.233
	20	1.023	55.597	95.202	101.562		46.923	101.178	83.96
	21	24.503	61.421	90.037	96.587		61.968	70.602	104.722
	22	34.251	62.36	87.663	91.265		46.877	83.555	87.224
	23	2.328	97.001	81.946	89.482		57.187	57.529	94.231
	24	12.359	91.765	84.193	86.634		54.413	68.739
	25	24.509	39.054	86.699	72.759		30.504	73.668
	26	26.565	1.66	92.454	84.781		53.312	51.175
	27	18.823	42.371	95.064	89.106		52.201	55.898
	28	3.851	56.758	79.38	79.672		42.801	83.184
	29	19.654	82.913	100.154	71.023		25.026	68.142
	30	27.646	86.296	84.077	85.175		22.62	71.549
	31	0.849	45.666	92.411	93.257		38.17	54.776
	32	15.88	88.112	80.332	86.183		27.513	70.878
	33	38.184	53.071	73.009	86.307		52.857	72.877
	34	1.709	79.751	83.974	100.972		48.869	72.385
	35	17.85	57.861	90	89.18		44.918
	36	37.822	89.563	98.746			44.391
	37	30.913	78.402	52.853			29.081
	38						32.681
	39
	40
	41
	42
	43
	44
	45
	46
	47
	48
	49
	50
	51
	52
	53
	54
	55
	56
	57
	58
	59
	60
	61
		37	37	37	35	15	38	34	23
		17.5877	60.3285	84.4906	91.7043	10.7099	49.3739	73.3748	98.4511
	SD	12.7109	26.6895	12.1412	9.12174	9.34438	12.8645	10.7329	7.39327
	2SE	4.17932	8.77544	3.99199	3.08371	4.82542	4.17379	3.68135	3.0832
