# Supplementary material for: Plasma membrane H+-ATPase regulation is required for auxin gradient formation preceding phototropic growth
Source: Mol Syst Biol. 2014 Sep 26;10(9):751. doi: 10.15252/msb.20145247 (PMC4299663; doi:10.15252/msb.20145247)
Supplement: Supplementary file 4 — Source Data for Supplementary Figure S1B [file msb0010-0751-SD4.xlsx]

## Sheet: FigS1B
angle of bending_col and auxlax mutants (2 or 3 plates/genotype)
	T=24	Col (1)	Col (2)	Col (3)	aux1 lax1 (1)	aux1 lax1 (2)	aux1 lax1 (3)	aux1lax2 (1)	aux1lax2 (2)	aux1lax2 (3)	aux1lax3 (1)	aux1lax3 (2)	aux1lax3 (3)	aux1lax1lax2 (1)	aux1lax1lax2 (2)		aux1lax1lax3 (1)	aux1lax1lax3 (2)		aux1lax2lax3 (1)	aux1lax2lax3 (2)	aux1lax2lax3 (3)	aux1lax1lax2lax3 (1)	aux1lax1lax2lax3 (2)
	1	95.84	96.6	90	97.48	90	100.94	90	95.65	90	98.65	80.96	91.42	95.44	94.6		101.18	98.95		90.33	97.91	91.74	91.85	90
	2	96.48	89.45	90.81	94.64	83.61	91.63	95.82	91.69	90	93.42	89.56	93.87	96.15	95.28		97.18	81.38		87.25	94.57	91.33	91.51	88.61
	3	91.97	96.74	92.08	92.51	87.18	92.82	90.5	87.37	88.92	94.44	88.64	90.36	90	88.66		93.29	86.11		85.25	89.16	97.95	90	83.36
	4	93.97	92.49	92.45	92.62	86.16	92.66	93.75	96.08	92.97	94.71	86.33	91.12	95.73	96.83		91.42	85.97		87.85	90.47	89.45	88.38	83.66
	5	87.82	93.47	90	95.59	87.77	91.88	81.19	95.51	84.11	92.39	85.12	87.77	93.72	92.43		96.14	90		87.45	90.49	88.66	95.71	84.51
	6	94.09	93.25	91.78	90.99	103.98	93.81	90	94.13	86.05	92.81	89.08	91.38	85.99	95.84		94.09	92.31		85.82	92.73	88.17	85.65	85.86
	7	92.7	96.86	92.14	100.03	92.49	101.01	90.89	83.32	92.94	92.77	92.64	91.2	90.62	97.94		99.04	85.61		85.01	91.43	90.7	90	89.26
	8	93.25	91.63	89.01	94.54	85.41	94.8	90.42	91.03	82.87	102.5	87.11	91.87	94.8	96.97		95.81	88.6		89.13	89.59	88.78	95.91	79.11
	9	90	89.19	87.44	79	81.4	91.55	95.16	98.56	93.37	92.26	84.64	91.43	93.99	86.03		89.6	81.73		77.47	89.36	90.69	84.86	85.05
	10	86.89	85.55	84.59	91.68	85.18	86.94	85.6	91.75	86.53	90.52	82.9	84.07	87.46	83.43		91.43	67.04		88.35	90.13	83.19	86.84	85.91
	11	97.89	89.23	95.65	95.52	78.9	92.53	96.08	93.84	89.22	86.71	84.25	87.88	90	90		89.4	83.77		87.95	89.64	89.16	90.37	84.56
	12	85.48	94.24	93.22	91.93	86.31	91.77	98.22	79.49	87.18	91.76	85.29	88.64	89.32	90		96.14	84.75		88.29	89.56	89.32	96.61	87.93
	13	88.97	88	91.78	92.51	85.79	97.66	86.66	88.88	85.96	96.34	84.98	91.29	89.18	96.43		90	82.13		89.67	88.26	89.25	85.44	82.19
	14	96.91	87.8	87.08	78.57	90	92.58	94.6	87.87	79.57	92.26	78.52	90.67	94.9	91.55		93.97	85.64		78.5	93.77	88.61	81.03	85.45
	15	91.85	85.64	91.68	86.33	77.2	90	90	88.64	84.95	91.99	87.27	90.61	86.39	93.74		96.1	80.76		83.41	86.12	90	81.87	86.54
	16	88.98	92.73	87.51	93.75	85.2	92.1	92.26	85.6	85.54	90.92	81.92	90	91.03	92.75		90.91	90		90.75	87.84	86.82	79.92	82.18
	17	87.53	76.14	86.88	92.69	85.78	95.62	88.58		86.63	93.37	62.74	88.08	92.68	89.64		89.52	77.43			78.91	86.4	81.83	85.65
	18		93.34		95.95	85.05	90	88.67			89.09	85.95		77.47			92.71	86.51			93.11	90	78.3	89.1
	19		92.03		94.17	84.47	94.6	84.96			94.31	87.33		88.34			88.56	100.22			88.18	90.2	87.65	86.49
	20		86.31		91.05	85	89.72	77.61			86.42	90.39		93.69			88.71	70.17			83.29	89.86		83.3
	21		78.09		89.25						91.57	84.32					89.46				86.93	91.19		82.41
	22		92.85								93.25	84.41									86.1	92.66		78.65
	23										91.19	92.6									80.87	81.65
	24											89.33									90	83.09
	25											86.24									87.38	77.75
	26											86.1
	27											80.81
	28
	29
	30
		56			61			53			67			37			41			66			41
		90.6491			90.5295			89.3809			89.026			91.5951			89.1156			88.2561			86.1832
	SD	4.23545			5.55515			4.78004			5.32857			4.27147			7.22691			4.04502			4.42218
	2SE	1.13197			1.42253			1.31318			1.30198			1.40445			2.25731			0.995815			1.38126
