# Supplementary material for: Plasma membrane H+-ATPase regulation is required for auxin gradient formation preceding phototropic growth
Source: Mol Syst Biol. 2014 Sep 26;10(9):751. doi: 10.15252/msb.20145247 (PMC4299663; doi:10.15252/msb.20145247)
Supplement: Supplementary file 5 — Source Data for Supplementary Figure S1C [file msb0010-0751-SD5.xlsx]

## Sheet: FigS1C
QPCR AUX1 LAX on etiolated seedling
Ct mean	aux1	lax1	lax2	lax3
rep 1	21.7404	25.4958	25.7856	21.9062
rep 2	22.1074	25.4748	26.0309	21.9784
rep 3	22.4818	25.8166	25.9083	22.3938
primers efficiency	2	1.93	1.994	1.98
normalisation /aux1_2
	aux1	lax1	lax2	lax3
rep 1	1.28968	0.236858	0.0844146	1.43282
rep 2	1	0.240145	0.0712676	1.36391
rep 3	0.771448	0.19182	0.0775582	1.02691
mean	1.02038	0.222941	0.0777468	1.27455
SD	0.259716	0.0270016	0.00657557	0.217212
