# Supplementary material for: Plasma membrane H+-ATPase regulation is required for auxin gradient formation preceding phototropic growth
Source: Mol Syst Biol. 2014 Sep 26;10(9):751. doi: 10.15252/msb.20145247 (PMC4299663; doi:10.15252/msb.20145247)
Supplement: Supplementary file 6 — Source Data for Supplementary Figure S3 [file msb0010-0751-SD6.xlsx]

## Sheet: FigS3
	2hrs	col	aha2	aha1		4hrs	col	aha2	aha1		6hrs	col	aha2	aha1		9hrs	col	aha2	aha1		24hrs	col	aha2	aha1
	1	34.282	0.774	0.466		1	111.308	61.676	98.728		1	107.31	97.881	101.302		1	109.731	104.22	109.434		1	106.786	102.503	96.055
	2	15.945	7.85	1.851		2	86.36	93.946	69.053		2	113.216	95.669	101.625		2	116.531	100.786	105.255		2	117.662	111.304	109.499
	3	58.801	0.855	2.405		3	92.322	10.784	87.205		3	100.219	39.67	94.62		3	107.368	72.867	96.423		3	108.688	107.811	94.064
	4	71.315	0.614	1.448		4	93.533	31.706	91.932		4	98.289	82.036	95.638		4	101.668	93.658	108.171		4	99.36	96.705	107.858
	5	67.124	0.377	23.424		5	95.44	38.511	108.225		5	104.689	87.985	108.344		5	109.461	98.206	113.609		5	108.132	106.125	108.279
	6	67.834	52.914	4.986		6	98.274	116.781	70.551		6	112.563	121.342	85.786		6	123.975	122.357	88.048		6	123.333	120.348	100.504
	7	21.236	50.241	0.831		7	74.211	104.977	3.799		7	106.965	107.401	27.23		7	122.996	106.308	65.824		7	125.599	107.717	96.086
	8	66.801	4.358	31.934		8	103.759	60.864	93.939		8	123.026	91.046	102.22		8	130.139	93.149	94.324		8	129.593	97.003	103.659
	9	69.156	35.251	16.582		9	105.95	107.803	67.327		9	114.045	107.673	93.192		9	112.843	116.243	95.813		9	111.181	119.435	97.933
	10	70.937	0.019	42.705		10	83.057	26.385	82.979		10	83.182	63.337	81.83		10	80.285	77.732	87.88		10	80.82	87.319	86.918
	11	37.21	7.828	55.523		11	87.43	94.015	100.681		11	93.087	99.808	101.712		11	94.602	112.405	107.14		11	95.825	114.06	104.096
	12	25.783	4.086	46.354		12	68.078	91.158	93.199		12	77.905	106.469	92.342		12	90.387	111.567	98.292		12	92.259	108.83	100.18
	13	19.142	50.431	2.361		13	54.428	88.291	42.281		13	76.8	96.198	80.486		13	93.878	94.816	95.935		13	93.881	87.745	102.5
	14	53.973	37.215	38.968		14	88.897	103.334	84.48		14	91.258	110.017	91.552		14	93.205	104.914	92.47		14	98.719	100.393	91.525
	15	26.216	0.414	0.189		15	77.648	13.591	61.93		15	84.194	54.468	70.664		15	88.626	85.683	77.273		15	89.218	97.887	74.853
	16	66.962	41.818	25.404		16	93.2	102.529	91.662		16	104.884	112.193	95.001		16	105.062	111.342	93.324		16	107.076	106.058	92.527
	17	2.077	75.142	12.94		17	39.351	100.121	67.646		17	69.974	97.989	94.582		17	85.085	98.698	101.138		17	88.268	104.601	97.887
	18	13.526	47.372	22.581		18	72.283	98.489	91.899		18	89.878	98.322	88.21		18	95.323	101.055	88.294		18	95.08	101.875	83.019
	19	19.722	1.819	2.699		19	63.404	44.82	36.776		19	81.491	83.273	84.938		19	89.752	103.2	89.704		19	88.265	104.727	92.602
	20	73.34	3.915	45.726		20	87.07	48.617	104.968		20	103.316	88.444	106.338		20	101.198	110.219	112.582		20	102.517	112.967	113.585
	21	62.734	45.937	34.629		21	96.45	108.094	110.045		21	101.332	106.321	112.19		21	99.152	107.122	113.242		21	88.171	108.879	113.211
	22	70.174	43.761	71.476		22	109.214	100.833	102.018		22	116.241	106.928	114.959		22	119.568	100.497	114.285		22	119.043	105.665	107.278
	23	68.673	39.373	34.211		23	97.202	101.421	97.588		23	97.284	108.07	99.65		23	105.616	105.333	103.027		23	106.238	103.227	104.829
	24	55.46	42.709	43.283		24	88.849	101.51	96.388		24	98.981	103.605	102.647		24	102.401	110.04	108.122		24	99.625	110.586	103.874
	25	67.938	0.528	25.342		25	88.275	91.39	107.794		25	95.96	104.247	113.143		25	97.809	101.924	116.288		25	92.91	108.933	115.431
	26	35.321	7.378	34.743		26	76.344	110.433	92.282		26	94.335	104.796	102.123		26	103.882	114.584	101.752		26	101.418	114.043	101.297
	27	1.496	18.898	0.551		27	97.871	69.525	14.794		27	107.172	91.804	57.809		27	112.818	102.095	92.225		27	107.101	103.016	108.767
	28	18.291	0.083	6.521		28	50.913	45.076	101.837		28	68.212	98.716	101.711		28	76.653	103.729	102.038		28	85.678	105.704	104.242
	29	62.626	50.981	0		29	100.377	109.478	96.452		29	115.22	111.517	102.758		29	119.475	109.792	101.675		29	119.996	111.768	105.334
	30	16.449	46.628	45.218		30	88.663	90.895	108.394		30	98.877	103.658	114.883		30	110.74	101.927	113.859		30	108.115	95.713	104.821
	31	46.176	52.529	35.246		31	87.741	92.369	104.662		31	94.791	104.678	105.195		31	98.338	110.533	99.503		31	102.057	99.772	101.821
	32	9.059	17.103	10.858		32	46.722	99.936	81.111		32	77.178	113.262	90.393		32	99.288	110.137	91.135		32	98.552	101.066	82.685
	33	15.904	0.205	1.339		33	49.636	13.34	10.598		33	82.635	61.66	21.712		33	91.678	89.56	35.028		33	97.833	95.206	67.734
	34	51.494	1.227	1.384		34	77.669	1.227	25.905		34	78.111	0	65.756		34	82.955	0	101.701		34	87.274	0.115	105.038
	35	46.941	24.602	2.601		35	83.37	97.313	74.755		35	86.758	103.679	100.437		35	87.794	104.711	100.938		35	86.988	104.092	97.952
	36	67.767	11.31	77.653		36	99.865	99.525	98.442		36	101.075	113.844	105.707		36	107.559	119.061	98.778		36	106.391	116.761	94.133
	37	69.824	6.805	76.834		37	82.88	108.176	95.024		37	84.382	119.729	98.489		37	86.789	127.72	95.82		37	86.774	123.767	93.692
	38	44.923	1.317	73.271		38	102.919	17.321	101.809		38	103.739	41.566	104.509		38	106.543	74.473	102.408		38	103.093	101.543	101.372
	39	59.488	2.948	40.05		39	93.356	26.771	98.409		39	103.001	67.645	100.032		39	100.244	85.176	98.883		39	105.368	96.92	97.679
	40	81.626	17.794	27.469		40	109.572	121.235	85.985		40	121.474	124.246	105.148		40	121.933	129.472	115.803		40	124.397	128.644	113.84
	41	86.079	0.696	78.503		41	102.896	71.565	118.439		41	101.486	102.596	128.08		41	103.888	108.304	118.802		41	101.744	110.834	111.969
	42	0.62	10.793	7.466		42	29.577	8.584	33.228		42	64.766	27.2	76.479		42	85.674	79.513	80.469		42	104.258	104.914	87.705
	43	72.734	0.021	25.145		43	101.04	5.165	109.219		43	106.226	13.647	114.114		43	105.565	50.5	109.44		43	101.671	80.794	112.836
	44	79.661	1.106	34.391		44	93.689	100.189	115.596		44	102.013	103.984	114.462		44	102.953	107.788	113.973		44	106.928	105.786	112.808
	45	48.227	17.161	45.018		45	100.504	71.514	105.063		45	112.395	99.246	108.187		45	124.185	108.306	106.414		45	122.949	108.072	106.955
	46	37.324	0.72	34.345		46	108.86	93.73	96.665		46	121.267	92.643	106.803		46	119.324	97.296	104.872		46	118.742	100.341	102.214
	47	4.202	29.327	47.19		47	67.687	16.022	101.202		47	82.592	36.634	110.823		47	104.635	66.828	108.757		47	112.241	93.502	111.064
	48	18.105	9.371	0.52		48	82.762	101.388	37.92		48	111.255	107.33	81.812		48	117.885	110.005	99.426		48	121.128	105.291	98.176
	49	72.386	53.958	2.12		49	75.311	43.463	67.579		49	75.604	82.837	100.959		49	78.086	103.938	102.907		49	78.242	107.526	104.283
	50	92.519	33.986	32.857		50	101.535	88.826	103.213		50	105.265	98.452	106.203		50	107.244	99.534	107.991		50	108.595	99.189	104.991
	51	80.549	23.483	1.288		51	99.937	94.888	70.524		51	107.221	110.264	95.287		51	105.282	111.515	93.282		51	109.216	118.461	94.485
	52	13.955	0.609	58.486		52	66.369	86.301	101.295		52	82.547	93.206	100.761		52	89.444	102.53	99.147		52	95.396	109.137	96.77
	53	21.213	5.015	0.676		53	79.174	61.489	86.571		53	111.066	79.24	103.105		53	118.59	99.037	103.031		53	115.514	116.445	97.755
	54	0.338	0.338	2.608		54	30.987	34.569	67.257		54	72.127	83.069	96.509		54	90	92.603	109.307		54	93.505	93.741	116.436
	55	2.714	2.809	1.741		55	36.449	15.172	52.762		55	68.174	29.595	87.49		55	82.079	78.871	92.965		55	99.425	108.426	91.455
	56	54.34	29.481	3.777		56	81.829	84.791	67.52		56	97.412	80.096	101.149		56	104.808	86.638	97.589		56	106.518	90.829	93.941
	57	17.501	23.986	64.518		57	26.123	105.112	93.933		57	81.011	120.104	102.733		57	98.66	118.262	95.204		57	97.983	118.49	100.296
	58	26.073	14.328	85.265		58	70.253	6.07	88.424		58	97.557	47.202	86.564		58	106.7	65.025	84.184		58	106.553	69.944	88.007
	59	80.044	36.802	2.844		59	89.331	83.916	78.99		59	91.555	94.613	117.073		59	93.71	91.376	107.303		59	95.181	93.397	98.341
	60	69.289		38.689		60	95.777		96.818		60	97.62		101.336		60	104.368		103.548		60	104.472		113.887
	61	86.424		30.552		61	102.051		79.049		61	100.66		84.627		61	105.524		84.644		61	108.885		94.871
	62	14.597		19.301		62	62.951		69.205		62	96.994		95.688		62	117.897		95.225		62	110.926		94.428
	63	4.56		32.381		63	33.913		67.321		63	70.864		89.661		63	90.306		97.198		63	92.611		95.983
	64	53.544		57.289		64	100.558		81.18		64	105.884		91.871		64	107.861		89.862		64	105.728		86.228
	65	12.683		51.653		65	65.15		83.463		65	82.409		94.856		65	101.353		95.315		65	102.583		87.633
	66	1.894		39.51		66	17.292		79.961		66	59.054		95.003		66	78.547		92.483		66	80.788		89.563
	67	8.653		68.999		67	48.435		96.351		67	70.473		99.538		67	94.089		105.801		67	99.497		95.528
	68	83.504		19.089		68	101.164		43.431		68	103.224		71.648		68	103.814		92.517		68	105.778		87.452
	69	42.98		12.2		69	81.183		67.33		69	101.883		90.05		69	110.253		94.229		69	110.109		88.812
	70	87.651				70	93.294				70	101.214				70	99.849				70	97.32
	71	87.521				71	101.727				71	109.357				71	106.091				71	104.868
	72					72					72					72					72
	73					73					73					73					73
	74					74					74					74					74
	75					75					75					75					75
	76					76					76					76					76
	77					77					77					77					77
	78					78					78					78					78
	79					79					79					79					79
	80					80					80					80					80
	81					81					81					81					81
	82					82					82					82					82
	83					83					83					83					83
	84					84					84					84					84
	85					85					85					85					85
	86					86					86					86					86
						87
	mean	45.0089	19.4813	27.833			81.0098	71.4749	81.3487			95.1299	88.6975	95.2135			102	98.3929	98.7439			102.939	102.813	99.1816
