# Supplementary material for: Plasma membrane H+-ATPase regulation is required for auxin gradient formation preceding phototropic growth
Source: Mol Syst Biol. 2014 Sep 26;10(9):751. doi: 10.15252/msb.20145247 (PMC4299663; doi:10.15252/msb.20145247)
Supplement: Supplementary file 7 — Source Data for Supplementary Figure S4 [file msb0010-0751-SD7.xlsx]

## Sheet: figS4
	Fig S4A		Length (mm)				Length (mm)				Length (mm)			Fig S4B		Length (mm)				Length (mm)							FigS4 C		Length (mm)				Length (mm)
		Col	T0	T4h		aha2	T0	T4h		aha1	T0	T4h			0 µM DCCD	T0	T4h		10 µM DCCD	T0	T4h		50 µM DCCD	T0	T4h			0 µM FC	T0	T4h		5 µM FC	T0	T4h		10 µM FC	T0	T4h
		1	3.487	4.7		1	7.899	8.628		1	5.9	6.832			1	3.662	4.692		1	7.65	8.593		1	3.898	4.094			1	8.722	9.839		1	7.901	10.595		1	5.635	8.05
		2	3.789	4.837		2	3.218	4.464		2	8.326	9.411			2	7.483	8.822		2	6.823	8.246		2	6.278	6.39			2	8.427	8.882		2	6.13	7.603		2	7.115	9.238
		3	4.967	6.374		3	4.665	5.321		3	7.171	7.368			3	6.636	8.212		3	4.511	5.768		3	4.663	4.82			3	5.046	5.836		3	6.175	8.826		3	4.546	5.813
		4	5.15	5.836		4	7.93	8.604		4	3.091	3.686			4	5.061	6.335		4	4.023	5.57		4	7.672	8.024			4	9.406	11.148		4	6.387	8.106		4	7.385	10.139
		5	6.043	7.281		5	3.417	4.215		5	9.303	10.064			5	3.933	5.424		5	2.819	3.227		5	7.122	7.271			5	6.716	7.74		5	8.534	10.465		5	5.163	7.503
		6	7.177	8.91		6	2.789	3.164		6	8.698	10.072			6	7.108	8.33		6	6.274	6.918		6	7.37	7.733			6	6.606	7.746		6	8.891	11.659		6	4.41	6.804
		7	5.821	6.965		7	7.258	7.823		7	8.733	9.745			7	7.527	8.63		7	5.19	6.733		7	3.467	3.664			7	9.129	10.801		7	4.55	6.791		7	5.331	7.206
		8	4.158	4.38		8	7.498	8.29		8	7.089	7.305			8	3.561	4.584		8	4.085	5.757		8	4.108	4.38			8	8.03	9.131		8	7.569	9.027		8	5.227	7.284
		9	6.144	7.058		9	3.677	4.1		9	9.528	10.285			9	4.28	5.929		9	7.12	8.974		9	7.248	7.561			9	9.389	10.756		9	6.382	8.794		9	6.231	8.548
		10	5.051	7.52		10	7.85	8.641		10	5.272	6.149			10	5.327	7.361		10	5.808	6.678		10	7.166	7.177			10	9	9.821		10	6.175	7.546		10	5.825	7.781
		11	4.349	6.112		11	6.272	6.918		11	6.028	7.314			11	2.945	5.11		11	5.669	6.216		11	6.947	7.449			11	6.789	7.713		11	7.286	9.823		11	9.316	11.592
		12	4.78	5.387		12	8.078	8.983		12	7.179	8.44			12	5.92	7.675		12	4.248	5.089		12	4.439	4.793			12	9.18	10.552		12	8.045	10.324		12	8.926	10.78
		13	2.427	3.769		13	5.899	6.592		13	2.753	4.128			13	6.739	8.203		13	4.612	6.465		13	8.026	8.222			13	8.398	9.239		13	9.601	12.022		13	6.497	8.79
		14	4.199	5.65		14	7.653	8.591		14	4.183	5.085			14	7.026	7.895		14	6.888	7.995		14	5.478	5.712			14	8.425	9.008		14	7.479	9.86		14	7.882	10.548
		15	5.232	6.917		15	3.637	4.65		15	8.394	9.263			15	4.235	5.538		15	4.309	6.154		15	8.279	9.596			15	9.113	11.064		15	8.648	11.155		15	9.728	12.029
		16	3.481	4.807		16	4.18	5.148		16	6.121	7.187			16	6.322	7.901		16	5.197	6.282		16	3.076	4.282			16	8.817	10.539		16	7.901	11.245		16	8	10.158
		17	5.256	7.104		17	3.212	4.163		17	6.376	7.233			17	6.714	7.461		17	2.828	3.889		17	5.295	5.474			17	9.451	11.076		17	8.428	10.874		17	6.441	8.185
		18	3.869	5.345		18	3.221	4.002		18	8.943	9.878			18	5.585	6.978		18	5.197	6.514		18	5.008	5.203			18	8.622	10.278		18	7.878	10.117		18	6.318	8.674
		19	7.108	8.504		19	6.72	7.649		19	7.5	8.361			19	3.505	4.383		19	6.215	8.164		19	3.482	3.825			19	9.771	10.87		19	8.942	11.933		19	6.095	8.445
		20	3.221	4.353		20	4.712	5.7		20	9.91	10.631			20	7.244	8.668		20	4.403	6.081		20	3.9	4.238			20	8.671	10.367		20	7.364	9.584		20	7.397	9.691
		21	5.648	7.063		21	7.085	7.776		21	9.454	10.491							21	4.233	5.641							21	5.459	6.12		21	8.542	10.581		21	7.025	9.436
		22	3.081	4.368		22	7.843	8.587		22	5.219	6.027							22	3.645	4.784							22	7.662	8.453		22	7.478	9.613		22	6.613	7.292
		23	5.776	7.407		23	6.765	7.844		23	6.265	7.239							23	3.558	5.469							23	9.672	10.431		23	7.798	10.762		23	6.21	9.206
		24	5.458	7.039		24	3.714	3.95		24	9.714	11.243							24	2.333	4.476							24	8.409	10.251		24	8.5	10.455		24	7.202	9.734
		25	4.524	6.174		25	8.181	9.274		25	9.033	10.036							25	4.029	5.858							25	7.432	8.545		25	9.906	12.177		25	4.591	7.008
		26	3.569	4.636		26	6.608	7.1		26	6.942	8.229							26	4.779	6.141							26	8.719	9.609		26	7.665	9.399		26	7.381	9.798
		27	3.875	5.028		27	7.19	7.772		27	7.227	8.303							27	3.773	5.349							27	9.673	12.372		27	7.661	10.365		27	7.685	10.064
		28	5.029	6.726		28	7.783	8.608		28	8.865	9.373							28	4.642	6.725							28	8.123	8.974		28	7.654	9.508		28	8.141	10.363
		29	3.356	4.659		29	8.819	9.844		29	6.458	7.736							29	4.379	5.847							29	7.733	9.057						29	5.264	8.28
		30	3.63	5.118		30	4.756	6.098		30	8.309	8.523							30	6.871	8.686							30	10.139	10.89						30	7.862	10.352
		31	4.688	5.711		31	7.46	9.183		31	9.66	10.617							31	7.58	8.68							31	8.714	9.307
		32	7.143	8.717		32	7.301	8.634		32	8.613	9.682							32	7.26	8.41							32	8.927	10.011
		33	6.012	7.722		33	6.48	7.535		33	7.092	7.952
		34	5.087	6.361		34	4.186	4.875		34	8.119	9.44
		35	4.032	5.764						35	8.566	9.691
		36	4.311	5.425
		37	4.344	5.379
		aha2
		1	7.899	8.628
		2	3.218	4.464
		3	4.665	5.321
		4	7.93	8.604
		5	3.417	4.215
		6	2.789	3.164
		7	7.258	7.823
		8	7.498	8.29
		9	3.677	4.1
		10	7.85	8.641
		11	6.272	6.918
		12	8.078	8.983
		13	5.899	6.592
		14	7.653	8.591
		15	3.637	4.65
		16	4.18	5.148
		17	3.212	4.163
		18	3.221	4.002
		19	6.72	7.649
		20	4.712	5.7
		21	7.085	7.776
		22	7.843	8.587
		23	6.765	7.844
		24	3.714	3.95
		25	8.181	9.274
		26	6.608	7.1
		27	7.19	7.772
		28	7.783	8.608
		29	8.819	9.844
		30	4.756	6.098
		31	7.46	9.183
		32	7.301	8.634
		33	6.48	7.535
		34	4.186	4.875
