# Supplementary material for: Plasma membrane H+-ATPase regulation is required for auxin gradient formation preceding phototropic growth
Source: Mol Syst Biol. 2014 Sep 26;10(9):751. doi: 10.15252/msb.20145247 (PMC4299663; doi:10.15252/msb.20145247)
Supplement: Supplementary file 8 — Source Data for Supplementary Figure S5C [file msb0010-0751-SD8.xlsx]

## Sheet: figS5C
	DMSO	0	1	2	6	12	24
	1	3.621	3.9	6.76	7.71	1.28	21.801
	2	2.587	0.37	9.46	13.13	8.02	26.565
	3	7.628	10.77	24.3	23.62	18.43	35.599
	4	9.958	3.04	7.36	7.74	12	19.636
	5	0	6.01	2.39	7.13	15.47	31.821
	6	8.009	1.85	16.24	18.47	18.06	30.045
	7	19.6	4.66	0.96	29.82	35.31	33.499
	8	7.521	27.47	30.37	16.08	16.11	41.281
	9	3.18	3.05	5.7	4.97	4.18	40.968
	10	3.691	3.37	4.24	13.7	17.72	1.245
	11	3.784	2.49	4.09	3.47	6.86	40.332
	12	1.245	0	0.78	8.06	1.33	22.834
	13	3.18	1.58	0.14	23.05	30.04	31.954
	14	5.327	0.5	6.8	6.71	22.11	36.019
	15	10.771	1.88	0.33	24.31	38.37	37.143
	16	7.486	0	0.69	31.48	21.23	32.471
	17	8.471	0	0	25.23	0	45.424
	18	11.971	3.37	6.24	17.6	34.1	49.449
	19	9.926	0	5.57	28.92	34.01	30.964
	20	5.194	6.58	0.07	15.48	33.02	42.96
	21	7.914	0.49	3.95	15.26	14.68	28.879
	22	4.298	0	18.38	16.43	19.39	51.55
	23		2.68	10.7	46.02	22.19	36.577
	24		6.58	1.87	30.25	52.58	40.244
	25		3.37	12.9	0	28.19	73.474
	26		0	17.97			49.643
	27			8.21
		6.60736	3.61577	7.64704	17.3856	20.1872	35.8607
	SD	4.3281	5.53676	7.86041	10.8756	13.1986	13.1829
	2SE	1.84551	2.17169	3.02547	4.35022	5.27945	5.17077
	t test		0.0413277	0.560538	6.97569e-05	3.5729e-05	6.42453e-12
	nbval	22	26	27	25	25	26
	FC	0	1	2	6	12	24
	1	2.663	0.73	9.86	33.12	23.24	22.18
	2	0.764	0	2.05	0	0	1.55
	3	0.282	0.69	1.88	0.69	6.91	1.38
	4	0.325	2.4	17.19	0	2.85	0.95
	5	2.926	6.93	5.78	25.35	10.52	10.86
	6	7.573	3.71	4.18	14.14	19.09	7.03
	7	2.091	2.66	2.39	0	1.55	0.97
	8	0.962	0	3.81	24.23	4.72	32.01
	9	1.548	0.76	2.53	1.85	0	4.29
	10	8.407	1.59	1.7	10.67	3.17	8.23
	11	1.062	3.9	3.54	31.35	0.8	15.59
	12	2.313	0	5.04	1.58	5.04	8.88
	13	10.507	1.56	4.76	7.37	7.87	8.62
	14	10.041	1.32	10.34	0	0.28	5.04
	15	0.85	6.17	0	0.86	5.55	6.58
	16	0	2.49	7.61	21.26	10.58	5.71
	17	0	5.04	8.75	7.59	0	13.83
	18	7.125	0	1.73	5.4	2.85	0
	19	2.862	3.81	0.07	3.18	1.01	6.22
	20	3.691	2.84	1.22	10.3	9.57	0.39
	21	2.291	0.1	0	17.83	21.37	6.07
	22	5.679	0	0.84	5.12	21.91	10.35
	23	6.096	12.5	8.07	7.82	23.83	3.69
	24	61.352	13.03	12.94	16.7	3.27	18.43
	25	11.866	8.13	17.22	5.43	12.91	23.21
	26	9.246	4.97	5.56	2.49	14.9	3.43
	27	8.13	4.57	0	8.22		30.65
	28	11.426	0.31	5.35	4.88		24.72
	29	9.788	3.01	7.37	4.32		11.97
	30	2.479	7.16	3.4			13.44
	31
	32
	33
		6.47817	3.346	5.17267	9.37069	8.22269	10.209
	SD	11.0606	3.48718	4.69718	9.67892	7.95828	8.90424
	2SE	4.03876	1.27334	1.71517	3.59466	3.12149	3.25137
	t test		0.148086	0.555236	0.289189	0.497286	0.155736
	nbval	30	30	30	29	26	30
	NPA	0	1	2	6	12	24
	1	2.668	180	0.25	180	#VALUE!	0.076
	2	1.591	180	1.002	180	#VALUE!	3.945
	3	1.025	180	0.427	180	#VALUE!	1.685
	4	5.315	180	0.378	180	#VALUE!	3.417
	5	3.027	180	0	180	#VALUE!	0.137
	6	3.468	180	0.616	180	#VALUE!	3.523
	7	4.086	180	4.526	180	#VALUE!	2.294
	8	1.46	180	0	180	#VALUE!	0.785
	9	3.519	180	3.752	180	#VALUE!	0.607
	10	0.314	180	8.231	180	#VALUE!	0.314
	11	0.356	180	1.759	180	#VALUE!	0.315
	12	0	180	5.409	180	#VALUE!	3.759
	13	6.865	180	7.345	180	#VALUE!	0
	14	4.169	180	1.685	180	#VALUE!	13.017
	15	7.849	180	6.46	180	#VALUE!	13.562
	16	8.016	180	4.73	180	#VALUE!	2.826
	17	7.345	180	5.628	180	#VALUE!	6.865
	18	2.054	180	1.875	180	#VALUE!	5.506
	19	9.09	180	0	180	#VALUE!	11.178
	20	1.875	180	5.528	180	#VALUE!	2.726
	21	2.557	#REF!	0.932	180	#VALUE!	1.158
	22		180	5.373	180	180
	23		180		180	180
	24		180		180	180
	25		180		180	180
	26		180		180	180
	27		180		180
	28		180		180
	29		180		180
	30		180
	31
	32
	33
		3.64995	#REF!	2.99573	180	#VALUE!	3.69976
	SD	2.76615	#REF!	2.72009	0	#VALUE!	4.17227
	2SE	1.20725	#REF!	1.15985	0	#VALUE!	1.82093
	t test		#REF!	0.438975	8.77257e-38	#VALUE!	0.963893
	nbval	21	30	22	29	26	21
	etiolated	0	1	2	6	12	24
	1	1.18	0.78	0	39.81	32.17	45
	2	3.008	2.26	3.74	42.42	49.15	60.83
	3	0.816	1.27	1.04	38	49.97	42.27
	4	1.916	2.18	3.01	28.67	49.65	3.18
	5	3.71	1.33	1.72	3.84	30.04	45.82
	6	0.955	0	0	43.25	61.16	12.53
	7	2.862	1.05	0.67	27.56	42.35	42.74
	8	9.633	3.5	1.82	44.38	36.51	100.01
	9	1.716	1.14	4.4	50.12	45.8	38.68
	10	4.313	0.82	0.15	34.05	93.97	48
	11	1.569	3.3	3.39	38.45	37.51	8.1
	12	4.176	1.36	1.48	31.54	71.1	79.29
	13	2.322	2.35	2.16	71.72	25.06	76.83
	14	4.899	0.03	1.13	54.8	74.74	71.04
	15	0	1.35	2.36	68.08	59.49	101.73
	16	1.028	5.21	2.39	83.23	74.6	52.18
	17	1.134	4.01	1.61	64.78	96.79	49.61
	18	1.848	0.31	6.71	46.17	50.5	44.23
	19	5.824	1.27	5.99	43.02	41.17	72.47
	20	4.136	3.62	0.09	75.83	48.15	58.71
	21	2.714		2.77	47.2	76.68	43.26
	22	2.974		2.29	16.21	57.16	82.99
	23	2.074		5.9	53.84	65.76	17.8
	24			13.01	10.91	57.98	29.84
	25				23.55	5.68
	26					50.63
	27
	28
	29
	30
	31
	32
	33
		2.8177	1.857	2.82625	43.2572	53.2219	51.1308
	SD	2.08858	1.42032	2.87361	19.7174	20.5957	26.473
	2SE	0.870997	0.635186	1.17315	7.88695	8.07829	10.8075
	t test	1	0.0825002	0.990713	2.60934e-10	2.52057e-12	5.73757e-09
	nbval	23	20	24	25	26	24
