# Supplementary material for: Plasma membrane H+-ATPase regulation is required for auxin gradient formation preceding phototropic growth
Source: Mol Syst Biol. 2014 Sep 26;10(9):751. doi: 10.15252/msb.20145247 (PMC4299663; doi:10.15252/msb.20145247)
Supplement: Supplementary file 10 — Source Data for Figure 3A [file msb0010-0751-SD10.xlsx]

## Sheet: figure 3A
angle of bending_DCCD (2 plates (A and B)/concentration)
	0uM	2h	4h	24h			10µM	2h	4h	24h			50 µM	2h	4h	24h
plate A	1	2.839	76.635	87.173		plate A	1	0.926	43.273	101.739		plate A	1	0.317	4.006	0.702
	2	68.86	99.148	106.234			2	0.724	50.297	88.689			2	11.524	14.051	6.009
	3	51.75	91.711	101.872			3	32.196	66.045	77.296			3	5.67	0.378	3.572
	4	56.876	99.786	106.257			4	32.164	63.54	93.145			4	0.442	2.34	4.956
	5	51.007	100.474	115.147			5	2.44	64.28	117.205			5	1.517	7.883	1.265
	6	47.067	98.899	100.868			6	19.804	56.89	58.918			6	0.547	0.78	0.287
	7	40.066	86.566	89.417			7	22.68	91.193	93.358			7	10.466	18.487	4.635
	8	3.207	52.543	121.734			8	1.825	19.704	131.094			8	5.297	2.387	5.356
	9	5.376	55.458	119.078			9	1.537	18.396	99.824			9	7.372	6.399	0.269
	10	49.243	102.864	111.072			10	1.115	33.206	107.057			10	1.762	1.809	0.69
	11	45	92.551	100.236			11	3.067	23.064	30.896			11	1.644	2.515	2.862
	12	71.041	87.29	78.3			12	0.69	54.336	77.263			12	4.471	7.368	2.696
	13	21.401	95.255	114.913			13	28.179	79.116	92.72			13	2.718	0.9	2.008
	14	27.06	86.225	105.649			14	1.142	48.586	92.615			14	2.205	1.184	2.607
	15	0.879	86.675	127.392			15	6.828	53.771	133.806			15	3.247	2.678	0.435
	16	53.337	105.055	109.413			16	45.64	96.949	88.381			16	1.167	1.913	2.227
	17	45.796	94.534	101.651			17	4.574	53.409	154.593			17	2.893	0.43	0.169
	18	2.261	40.712	107.887			18	4.348	22.431	72.628			18	1.576	3.612	2.083
	19	3.504	62.97	141.542			19	58.084	84.341	96.992			19	11.669	12.593	5.086
	20	16.308	84.094	109.294			20	0.896	5.499	101.66			20	0.682	0.529	1.582
	21	3.945	92.212	120.736			21	0.428	1.634	90.213			21	1.332	1.025	2.334
	22	1.225	48.333	116.645			22	38.082	79.737	90.185			22	1.054	0.707	4.727
	23	2.234	0.565	77.245			23	9.498	64.622	87.105			23	1.888	0.69	0.971
	24	50.572	97.232	118.874			24	1.273	56.969	128.355			24	5.307	3.682	1.061
	25	0.868	0.125	35.097			25	20.948	57.787	100.611			25	4.181	8.673	9.866
	26	11.048	81.87	140.312			26	39.394	76.654	86.721		plate B	1	1.739	1.234	0.049
	27	6.653	33.813	92.801			27	46.119	87.179	116.572			2	2.23	3.509	1.628
	28	67.249	99.619	91.115			28	42.388	86.367	99.939			3	5.999	3.696	4.352
	29	12.987	59.717	107.462			29	0.037	31.395	101.829			4	9.17	2.391	0.407
	30	10.115	34.602	90.048			30	1.193	8.104	99.002			5	0.451	2.184	0.511
	31	42.592	83.921	108.933			31	40.912	72.983	69.157			6	2.213	0.46	0.21
plate B	1	49.326	91.725	95.466			32	0.464	26.366	64.224			7	0	1.84	0.136
	2	10.881	56.544	104.176		plate B	1	1.647	23.477	103.13			8	0.512	1.051	1.374
	3	49.97	83.297	102.723			2	5.194	45.519	85.531			9	0.128	1.415	0.613
	4	11.698	86.256	137.372			3	4.266	57.037	111.71			10	0.342	1.93	0.487
	5	12.952	94.482	109.797			4	47.804	96.633	98.481			11	3.122	0.193	0.893
	6	1.143	5.047	80.951			5	0	3.444	49.313			12	2.451	0.556	0.803
	7	3.656	0.454	64.474			6	6.171	45.129	99.18			13	0.258	1.005	0.924
	8	5.626	56.029	116.478			7	36.053	82.953	96.933			14	1.35	1.193	1.262
	9	1.351	55.129	108.993			8	42.051	82.762	92.757			15	6.367	2.519	1.19
	10	13.517	92.887	114.752			9	9.447	47.477	123.862			16	0.614	2.746	0.506
	11	51.592	97.331	106.645			10	14.264	56.92	94.663			17	6.521	3.128	2.07
	12	53.655	91.219	97.331			11	1.169	77.645	93.18			18	2.234	0.572	1.625
	13	43.743	95.849	116.818			12	36.016	74.098	71.664			19	2.434	4.066	0.702
	14	51.904	72.764	84.426			13	2.76	28.687	112.99			20	1.302	0.598	5.078
	15	31.661	84.867	102.586			14	41.183	72.564	97.641			21	6.261	1.47	7.127
	16	24.558	97.396	93.725			15	38.743	49.95	64.478			22	0.616	0	0.135
	17	9.759	64.73	70.865			16	25.943	72.455	90			23	2.899	1.112	7.037
	18	19.348	81.285	110.124			17	33.78	63.034	70.238			24	4.755	4.331	1.602
	19	13.526	30.018	59.957			18	34.128	80.402	86.043			25	1.397	0.097	1.332
	20	7.596	54.711	114.765			19	19.998	82.371	94.097			26	1.62	0.834	1.097
	21	39.978	90.34	94.404			20	18.228	54.728	85.115			27	0.739	0.535	4.485
	22	2.074	97.236	123.528			21	4.993	34.875	54.097
	23	46.172	62.656	66.759			22	36.36	69.524	78.576
	24	7.915	79.42	99.213			23	13.365	68.649	117.701
	25	49.767	83.144	89.592			24	55.084	88.324	104.498
	26	56.018	77.534	74.017			25	0.017	34.634	97.415
	27	2.557	47.742	92.879			26	39.831	95.735	122.744
	28	40.089	82.023	90.897			27	0.774	0.877	95.042
	29	34.994	86.8	99.089			28	24.373	88.945	115.256
	30	21.558	78.176	92.969			29	33.845	87.797	95.995
	31	17.217	65.646	97.836			30	6.314	54.62	98.389
	32	9.693	68.852	136.042			31	51.063	80.175	94.002
	33	0.96	33.585	122.102			32	34.76	86.009	95.071
							33	0	13.137	83.148
