# Supplementary material for: Plasma membrane H+-ATPase regulation is required for auxin gradient formation preceding phototropic growth
Source: Mol Syst Biol. 2014 Sep 26;10(9):751. doi: 10.15252/msb.20145247 (PMC4299663; doi:10.15252/msb.20145247)
Supplement: Supplementary file 11 — Source Data for Figure 3B [file msb0010-0751-SD11.xlsx]

## Sheet: Figure 3B 
angle of bending_Fusicoccin (2 plates (A and B)/concentration)
	0µM	2h	4h	24h			5µM	2h	4h	24h			10µM	2h	4h	24h
plate A	1	8.531	37.594	113.255		plate A	1	37.476	67.773	126.646		plate A	1	12.761	2.987	89.506
	2	7.853	48.968	100.322			2	0.855	6.275	25.27			2	2.623	33.808	116.042
	3	3.718	73.389	99.103			3	8.664	68.074	118.302			3	5.63	2.076	23.296
	4	21.153	74.872	103.624			4	24.124	33.788	42.673			4	15.442	32.664	77.994
	5	66.536	114.604	127.912			5	36.097	56.107	118.788			5	2.161	34.176	139.846
	6	3.151	12.974	122.195			6	17.32	19.406	103.118			6	0.641	47.355	109.738
	7	5.763	37.407	110.581			7	2.246	46.06	123.724			7	8.955	18.991	123.133
	8	42.325	99.933	112.485			8	24.575	50.653	81.669			8	24.461	35.208	91.259
	9	13.206	77.948	120.136			9	32.771	47.735	92.228			9	4.568	34.811	42.836
	10	38.838	105.457	105.381			10	12.995	56.731	92.158			10	15.758	32.926	108.79
	11	21.983	74.238	100.382			11	3.356	24.395	78.848			11	17.652	44.119	112.738
	12	39.207	103.868	100.431			12	15.514	31.727	50.657			12	14.876	83.091	73.895
	13	39.585	112.366	113.765			13	16.887	45.501	60.315			13	3.412	33.664	85.215
	14	58.334	84.959	86.725			14	13.563	31.706	69.177			14	20.098	37.221	94.668
	15	13.996	60.386	129.967			15	19.984	23.376	83.236			15	10.104	86.091	88.838
	16	18.37	42.302	103.782			16	41.806	66.585	70.306			16	3.059	32.517	89.457
	17	2.545	43.64	102.69			17	40.389	32.103	68.089			17	0.196	24.444	100.22
	18	1.04	46.242	108.475			18	17.719	38.199	80.35			18	1.569	4.114	60.824
	19	17.985	64.81	107.656			19	22.726	38.813	101.443			19	2.292	28.115	85.326
	20	3.75	33.633	105.099			20	28.836	33.613	40.655			20	17.899	36.217	107.869
	21	4.918	9.839	17.119			21	36.127	70.388	89.235			21	3.111	20.21	95.999
	22	50.017	106.301	114.457			22	13.335	29.143	71.235			22	19.829	60.082	95.575
	23	19.303	69.001	114.146			23	9.786	16.378	83.388			23	1.25	27.059	71.28
	24	18.476	37.901	95.641			24	12.165	33.539	93.46			24	19.172	25.708	73.431
	25	19.061	55.46	133.52			25	11.104	84.417	39.316			25	0.744	40.668	71.54
	26	43.096	98.141	126.881			26	14.549	16.466	67.699			26	0.754	21.801	14.868
	27	9.029	38.673	101.282			27	20.905	46.78	71.884			27	30.408	53.798	71.239
	28	52.351	98.645	83.142			28	26.655	35.046	5.065			28	10.606	20.899	80.517
	29	24.864	72.259	115.484		plate B	1	39.474	57.616	121.281			29	31.373	65.315	70.02
	30	18.301	57.653	100.26			2	14.207	33.251	101.437			30	20.624	36.672	53.017
	31	51.468	76.224	72.042			3	1.223	16.363	109.759		plate B	1	3.298	24.421	124.083
	32	17.354	43.632	94.049			4	41.521	125.508	105.629			2	12.394	13.346	88.388
plate B	1	38.887	97.973	124.904			5	20.842	15.234	4.902			3	13.811	26.565	93.861
	2	19.562	62.287	105.847			6	3.566	24.264	75.019			4	18.233	55.473	120.642
	3	29.773	87.782	86.19			7	29.509	21.347	34.97			5	8.956	6.953	6.511
	4	74.033	94.121	91.38			8	31.792	26.319	74.045			6	18.919	42.149	101.563
	5	56.779	62.692	99.574			9	40.905	74.22	93.366			7	2.693	33.688	72.367
	6	22.575	102.128	98.721			10	4.332	34.508	92.993			8	7.989	51.082	84.422
	7	64.772	98.027	110.485			11	35.603	44.092	99.168			9	0.512	29.939	130.915
	8	86.314	98.936	90.888			12	19.031	39.937	119.36			10	16.375	64.971	120.262
	9	29.396	108.069	104.876			13	1.932	1.904	0			11	6.314	43.847	123.947
	10	40.914	96.6	95.63			14	42.116	62.272	92.054			12	10.131	17.677	125.219
	11	25.634	79.5	115.287			15	55.354	41.559	72.561			13	26.187	58.35	117.331
	12	17.033	61.826	107.295			16	22.696	56.667	100.236			14	12.109	12.608	126.436
	13	14.688	52.614	111.854			17	38.049	46.818	98.495			15	21.216	39.891	87.555
	14	15.425	54.788	130.768			18	19.279	59.862	112.79			16	44.163	46.242	115.312
	15	82.845	102.066	96.985			19	21.234	36.662	78.675			17	15.555	25.254	70.56
	16	25.138	75.147	101.9			20	22.743	31.992	40.35			18	5.804	22.989	76.269
	17	96.975	104.136	97.109			21	14.886	37.801	93.904			19	14.624	16.098	35.074
	18	17.868	64.688	94.664			22	3.16	2.157	6.386			20	30.024	43.227	84.696
	19	59.209	104.895	92.128			23	3.797	29.488	38.74			21	3.226	33.447	94.252
	20	103.098	92.646	85.967			24	2.957	30.913	114.845			22	4.754	49.308	90.135
	21	96.983	104.123	99.042			25	36.422	20.624	110.984			23	9.502	34.05	84.904
	22	27.542	67.558	122.577			26	8.553	7.19	87.9			24	3.752	4.568	41.124
	23	93.213	87.37	77.207			27	13.981	22.627	89.852			25	0.396	57.208	93.104
	24	78.841	83.093	89.415			28	33.681	65.59	72.469			26	13.19	34.927	64.472
	25	66.4	96.425	90.862			29	24.499	10.684	61.728			27	20.375	29.707	66.092
	26	30.211	92.914	123.292			MEAN	22.3222	37.1541	79.4448			28	24.309	46.957	87.104
	27	83.443	85.344	76.094									29	30.333	60.064	106.718
	28	93.065	99.602	97.256									30	6.956	8.666	67.795
	29	22.465	33.793	112.104									31	20.647	15.595	94.604
	MEAN	52.1752	84.5222	101.045									32	13.158	13.213	32.164
														13.747	33.2025	88.3713
