# Supplementary material for: Plasma membrane H+-ATPase regulation is required for auxin gradient formation preceding phototropic growth
Source: Mol Syst Biol. 2014 Sep 26;10(9):751. doi: 10.15252/msb.20145247 (PMC4299663; doi:10.15252/msb.20145247)
Supplement: Supplementary file 12 — Source Data for Figure 4 [file msb0010-0751-SD12.xlsx]

## Sheet: Figure 4 auxin gradient
no BL
	DMSO			NPA			FC
	Lit	Shaded	ratio	Lit	Shaded	ratio	Lit	Shaded	ratio
1	19172	19721	0.972162	30068	31662	0.949656	15178	10887	1.39414
2	5143	5690	0.903866	64383	47239	1.36292	14063	12252	1.14781
3	27020	24243	1.11455	32094	31307	1.02514	4568	3097	1.47498
4	10154	3193	3.18008	7129	22569	0.315876	27505	15779	1.74314
5	14320	7445	1.92344	2222	1985	1.1194	986	1438	0.685675
6	12556	16075	0.781089	10051	10962	0.916895	14576	18977	0.768088
7	27282	24045	1.13462	32880	23573	1.39482	2482	3355	0.739791
8	10244	9736	1.05218	2218	3031	0.731772	15219	13683	1.11226
9	27254	24599	1.10793	9683	18549	0.522023	30217	30128	1.00295
10	8512	12973	0.656132	3376	2944	1.14674	29019	22033	1.31707
11	2582	2211	1.1678	1590	7417	0.214372	3491	4286	0.814512
12							16420	22974	0.714721
13
14
mean	14930.8	13630.1	1.27217	17790.4	18294.4	0.881782	14477	13240.8	1.07626
SD	8575.02	8206	0.676933	18945.6	13943.7	0.377235	10227.7	8651.08	0.333478
SE	2585.47	2474.2	0.204103	5712.31	4204.18	0.113741	2952.49	2497.35	0.0962668
+ BL
	DMSO			NPA			FC
	Lit	Shaded	ratio	Lit	Shaded	ratio	Lit	Shaded	ratio
1	9229	1793	5.14724	30671	35513	0.863656	17037	12792	1.33185
2	10764	1610	6.68571	797	1212	0.657591	3667	1160	3.16121
3	3164	884	3.57919	31603	35181	0.898297	1226	2326	0.527085
4	11449	2319	4.93704	2164	11340	0.190829	43	235	0.182979
5	14294	8388	1.7041	291210	204765	1.42217	15483	7870	1.96734
6	9956	8089	1.23081	9500	9732	0.976161	5778	5159	1.11998
7	29853	8187	3.64639	7018	5547	1.26519	8387	2866	2.92638
8	59579	33013	1.80471	18939	21845	0.866972	8370	14010	0.59743
9	1097	470	2.33404	8378	11088	0.755592	4488	8791	0.510522
10	60536	13178	4.59372	12562	13273	0.946433	2415	1377	1.75381
11	2264	1136	1.99296	6000	2507	2.3933	4377	2133	2.05204
12	15347	5822	2.63604				2474	2864	0.863827
13							32225	28596	1.12691
10
11
mean	18961	7074.08	3.35766	38076.5	32000.3	1.02147	8151.54	6936.85	1.39395
SD	7677.3	3275.36	1.62105	92227.9	63192.4	0.349193	5797.13	4926.51	0.895585
SE	2216.25	945.516	0.467957	27807.7	19053.2	0.105286	1607.83	1366.37	0.248391
ratio lit/shaded	DMSO	NPA	FC
no BL	1.27217	0.881782	1.07626
+ BL	3.35766	1.02147	1.39395
SE no BL	0.204103	0.113741	0.0962668
SE +BL	0.467957	0.105286	0.248391
