# Supplementary material for: Plasma membrane H+-ATPase regulation is required for auxin gradient formation preceding phototropic growth
Source: Mol Syst Biol. 2014 Sep 26;10(9):751. doi: 10.15252/msb.20145247 (PMC4299663; doi:10.15252/msb.20145247)
Supplement: Supplementary file 13 — Source Data for Figure 5 [file msb0010-0751-SD13.xlsx]

## Sheet: Figure 5 H+ ATPase phospho
	Figure 5A
			Dark H1	Dark H2	Dark H3	5L H1	5L H2	5L H3	30L H1	30L H2	30L H3
			Norm Vol	Norm Vol	Norm Vol	Norm Vol	Norm Vol	Norm Vol	Norm Vol	Norm Vol	Norm Vol
		tot	1	0.88	0.63	0.83	0.37	0.48	0.86	0.98	1.54
		phos	1	0.98	0.57	0.79	0.39	0.4	0.67	0.69	1.15
		ratio	1	1.11364	0.904762	0.951807	1.05405	0.833333	0.77907	0.704082	0.746753
	Figure 5B
			Dark col1	Dark col2	Dark col3	30col1	30col2	30col3	dark phot 1	dark phot 2	dark phot 3	30phot 1	30phot 2	30phot 3
			Norm Vol	Norm Vol	Norm Vol	Norm Vol	Norm Vol	Norm Vol	Norm Vol	Norm Vol	Norm Vol	Norm Vol	Norm Vol	Norm Vol
		tot	0.67	1	1.57	0.87	1.4	2.36	2.57	0.78	1.46	0.38	0.75	1.42
		phos	0.43	1	1.97	0.48	0.87	1.57	3.1	0.99	1.36	0.56	0.91	1.09
		ratio	0.641791	1	1.25478	0.551724	0.621429	0.665254	1.20623	1.26923	0.931507	1.47368	1.21333	0.767606
